# Supplementary material for: Variation and transmission of the human gut microbiota across multiple familial generations
Source: Nat Microbiol. 2021 Dec 30;7(1):87–96. doi: 10.1038/s41564-021-01021-8 (PMC8727295; doi:10.1038/s41564-021-01021-8)
Supplement: Supplementary file 2 — Excel file containing Supplementary Tables 1–18. [file 41564_2021_1021_MOESM2_ESM.xlsx]

## Sheet: Legends
Number	Description
Table S1	Description of the CGC cohort (N=102). Sample identifier, age, family ID, mother ID, delivery mode, SBMI, antibiotic usage, CRP (mg/L), faecal calprotectin (ug/g), average faecal cell count, moisture content (%), DMM enterotype, genotype relative abundance, sequencing reads (PE, post-filtering), Gb (post-filtering), and genus-level unclassified mass.
Table S2	Independent and cumulative contribution of metadata variables to genus-level microbiome variation (dbRDA and stepwise dbRDA; FDR by Benjamini-Hochberg) in the CGC cohort (N=101) and after excluding toddlers (4+CGC, N=91). Cumulative explanatory power and significance level of the included variables are reported.
Table S3	Metadata and enterotype associations (Kruskal-Wallis test with post-hoc Dunn tests. N is specified for each test).
Table S4	Enterotype distribution in <4 year olds, older individuals, and the FGFP dataset (pairwise Chi-squared tests. N is specified for each test).
Table S5	Family-associated genera (two-sided Wilcoxon rank-sum tests, N=91).
Table S6	Familial aggregation in microbial features (Genealogical index of familiality, N=91).
Table S7	Species taxonomically profiled with MetaPhlan including prevalence, average abundance, number of genotypes, and taxonomic classification.
Table S8	Species taxonomically profiled using StrainPhlAn2, including number of samples for which genotypes were recovered, size of core genome alignments and SNPs.
Table S9	Genetic distances (bp and nGDs) of species between all pairs of genotypes.
Table S10	Normalized genetic distance of species within vs among family members (PERMANOVA, N=102) and comparisons for IF vs BF and CO vs LA (<0.1 nGD) (Fisher's tests).
Table S11	IF vs BF and CO vs LA comparison of normalized genetic distance for ARGs (PERMANOVA).
Table S12	Overview of within family potential transmission events, with potential transmissions observed, maximum possible transmissions, and average pTR.
Table S13	Overview of pTRs per species, including number of carriers and potential transmissions identified.
Table S14	Independent and cumulative contribution of metadata variables to strain-level variation (RDA and stepwise RDA; FDR by Benjamini-Hochberg) in the CGC cohort (N=102). Cumulative explanatory power and significance level of the included variables are reported.
Table S15	pTRs by relationships and cohabitation (Kruskal-Wallis test with post-hoc Dunn tests and Wilcoxon rank-sum tests).
Table S16	Mother-daughter potential transmissions and pTRs per species.
Table S17	Overview of pTRs per species, including number of carriers, strains and potential transmissions identified in the Costea et al (2017) dataset (N=26).
Table S18	pTRs across relationships in Costea et al (2017) dataset (N=26).

## Sheet: Table_S1
Table S1. Description of the CGC cohort (N=102). Sample identifier, age, family ID, mother ID, delivery mode, SBMI, antibiotic usage, CRP (mg/L), faecal calprotectin (ug/g), average faecal cell count, moisture content (%), DMM enterotype, genotype relative abundance, sequencing reads (PE, post-filtering), Gb (post-filtering), and genus-level unclassified mass.
Sample ID	Age	Family ID	Mother ID	Vaginal delivery	SBMI	Antibiotic usage	CRP (mg/L)	Faecal calprotectin (ug/g)	Cell counts (cells/g)	Moisture content (%)	DMM enterotype	Genotype relative abundance	Sequencing reads (PE)	Gb	Genus-level unclassified mass
G001	70	19	NA	T	35	F	2.4	14.8825	3.29741e+10	0.823013	Bact1	81.9854	19575888	4.8	8871792876
G002	69	17	NA	T	38	F	0.5	66.4812	8.34975e+10	0.773667	Bact2	57.9773	20592234	4.94	15690357479
G003	53	10	G048	T	40	F	0.9	9.40064	9.03756e+10	0.804315	Bact1	76.449	21940856	5.34	28014937383
G004	27	10	G003	T	37	T	1.3	268.281	1.58537e+10	NA	Bact2	72.3823	21759549	5.2	526164571
G005	65	23	G016	T	34	T	1.6	14.1364	1.22986e+11	0.614225	Bact2	73.4058	20263592	4.92	46811892300
G006	37	23	G005	T	39	F	0.8	36.3202	2.9403e+10	0.689831	Prev	55.3935	18121441	4.43	13395750537
G007	4	23	G006	T	45	NA	NA	95.4327	6.68085e+10	0.689329	Bact2	79.1628	17889701	4.36	11403638691
G008	66	23	G016	T	35	F	0.7	50.3562	1.12349e+11	0.701326	Prev	65.4984	16685239	4.01	29450362679
G009	50	24	G021	T	33	T	0.3	86.659	1.41505e+11	0.680356	Bact1	91.4484	19504653	4.74	45488255006
G010	90	22	NA	T	NA	T	1.1	565.066	1.71859e+11	0.626899	Prev	35.7416	19732579	4.78	59544460830
G011	68	22	G010	T	38	F	3.2	169.24	1.13725e+11	0.636698	Prev	46.9398	20179253	4.95	24074422098
G012	46	22	G011	T	46	NA	1.1	38.4058	3.62559e+10	0.662757	Prev	80.4276	25277543	6.16	14305918612
G013	19	22	G012	T	36	F	0.6	29.5639	4.87179e+10	0.565143	Bact1	83.7712	23178164	5.54	9402459590
G014	44	22	G011	T	34	T	1	41.1363	4.36893e+10	0.795992	Bact2	31.4835	17670761	4.34	3359122752
G015	18	22	G014	T	39	F	0.3	67.1279	1.26344e+11	0.662899	Prev	82.5484	17832754	4.37	20283416723
G016	91	23	NA	T	36	F	3.4	43.8146	188281250000	0.688172	Bact1	84.4425	19975223	4.92	42773036229
G017	59	23	G016	T	36	F	1	31.3944	9.45055e+10	0.710103	Bact1	85.6115	20684540	5.05	22917718208
G018	35	23	G008	T	33	F	0.3	NA	6.08108e+10	0.687753	Bact1	86.4991	20493485	5.01	22007677222
G019	45	24	G021	T	40	T	1.5	21.7127	8.17276e+10	0.724517	Rum	77.7813	19822456	4.82	41596922876
G020	20	24	G019	T	37	NA	11.4	12.1224	2.60778e+11	0.67109	Bact1	75.818	20689744	4.7	68835288600
G021	73	24	NA	T	46	F	NA	55.0026	8.81423e+10	0.601894	Rum	71.3788	20806738	5.07	54949483814
G022	27	24	G009	T	35	F	0.5	341.82	7.64706e+10	NA	Rum	74.5545	19138185	4.65	37769991504
G023	3	24	G022	T	7	F	NA	1410.58	122812500000	0.685323	Bact2	77.2014	16556707	4.04	20994930373
G024	47	24	G021	T	36	F	0.3	13.9401	30000000000	0.660556	Rum	81.9924	28531854	6.96	12163088029
G025	16	24	G024	T	35	F	0.3	4.19528	2.20811e+11	0.669372	Prev	77.4663	21625388	5.23	64058136927
G026	59	6	G082	T	39	F	1.9	25.6003	6.24454e+10	0.774311	Rum	73.5152	24111470	5.89	26362911167
G027	31	18	G092	T	52	F	4.2	44.4944	1.5177e+11	0.656534	Bact1	75.4859	22229854	5.44	36868404643
G028	39	17	G066	T	44	F	5.4	39.2662	4.52736e+10	0.691837	Rum	75.7251	20229989	4.97	12287767640
G029	31	11	G072	T	33	F	0.3	15.9797	1.2383e+11	0.670228	Prev	65.3307	19234321	4.67	36540861002
G030	62	2	G077	T	35	F	0.8	41.23	8.65854e+10	0.757303	Prev	73.8057	24265776	5.91	30846509930
G031	36	9	G063	T	33	F	0.7	8.29	9.15888e+10	0.683622	Prev	79.6379	21541208	5.3	18859275262
G032	31	5	G081	T	35	F	0.6	0	2.249e+11	0.525462	Rum	72.8309	18350362	4.44	82962764087
G033	63	12	G065	T	33	F	0.7	31.4165	9.69626e+10	0.710855	Bact1	83.2605	30897042	7.49	20653630619
G034	27	16	G087	T	36	T	0.3	289.17	1.13147e+11	0.571429	Bact1	79.7846	27325723	6.69	42589649957
G035	31	3	G039	T	33	F	1.2	24.7278	8.5814e+10	0.780386	Bact1	86.4414	24443073	5.99	24835446835
G036	59	15	G093	T	35	F	0.8	3.51095	1.44703e+11	0.732602	Bact1	83.9908	29711559	7.28	49057087353
G037	40	8	G057	T	NA	F	0.3	16.0194	1.31915e+11	0.76457	Bact1	75.2299	17421958	4.25	71866368428
G038	26	1	G045	T	56	T	8.4	44.8083	9.89627e+10	0.620085	Rum	68.8851	20544782	4.5	37736198887
G039	57	3	NA	T	31	T	0.4	2.68197	5.48469e+10	0.803194	Bact1	86.5719	19853898	4.3	17300097258
G040	10	8	G037	T	NA	F	0.3	350.867	7.9108e+10	0.663755	Bact1	76.4134	16626552	3.75	16318386015
G041	8	8	G037	T	NA	F	NA	59.7232	1.32938e+11	0.682462	Bact1	88.8363	22437539	5.35	34605321903
G042	37	20	G044	T	39	F	0.3	141.802	1.83409e+11	0.674681	Bact1	89.2218	26164619	6.16	40898124272
G043	6	20	G042	T	31	F	NA	0	7.30769e+10	0.74216	Prev	73.1879	23016671	5.46	32644466108
G044	62	20	NA	T	35	F	0.8	0	1.56621e+11	0.787973	Bact1	90.4073	25636034	6.06	55700542460
G045	53	1	G054	T	42	F	2	58.0378	1.12727e+11	0.819712	Prev	73.9382	25911242	6.18	25928500351
G046	52	13	G067	T	36	F	0.3	0	1.25095e+11	0.550748	Rum	68.768	22135943	5.25	62897417992
G047	37	7	G050	T	30	F	0.6	36.6352	2.49803e+11	0.603276	Bact1	81.3105	21033869	5.02	67433447999
G048	76	10	NA	T	41	T	0.8	21.0748	7.25728e+10	0.616746	Bact2	85.0182	20520801	4.89	22570357292
G049	4	7	G047	T	45	F	NA	53.6071	1.07563e+11	0.607569	Bact1	77.9774	19470828	4.61	31483121660
G050	58	7	G098	T	41	F	2.6	51.8084	2.55111e+11	0.710322	Prev	68.6027	22763593	5.33	102815552734
G051	1	1	G038	T	NA	F	NA	40.4188	6.29032e+10	0.856659	Bact2	9.97269	28061783	6.66	507408713
G052	38	19	G001	T	NA	T	4.9	141.913	5.15351e+10	0.723679	Bact1	79.8638	21312671	4.52	19345048365
G053	94	1	NA	T	17	F	1.7	206.95	9.63563e+10	0.735987	Bact2	74.8543	23130180	5.22	20437155118
G054	74	1	G053	T	34	F	2.5	45.2485	7.43243e+10	0.709628	Prev	58.5767	21121943	5	19563545273
G055	37	4	G058	T	24	T	0.3	0	1.36444e+11	0.582998	Bact1	81.2445	21805358	5.13	51570801568
G056	20	1	G045	T	47	F	68	0.571429	1.31556e+11	0.769468	Bact1	86.146	20416386	4.82	38222816242
G057	67	8	NA	T	35	F	6.2	70.2643	9.30233e+10	0.604033	Rum	63.2553	24714653	5.87	25930867101
G058	58	4	NA	T	43	T	11.3	60.4523	189592760181	0.669681	Prev	49.5824	17890754	4.22	33540736630
G059	1	4	G055	F	NA	F	NA	10.1127	1.59633e+11	0.723776	Bact2	82.8362	25464914	6.02	3991599260
G060	35	17	G066	T	36	F	1.1	36.9043	7.01299e+10	0.635643	Bact2	86.6297	18804211	4.47	16917947627
G061	7	17	G060	F	20	F	NA	196.849	9.41589e+10	0.697104	Bact1	90.9738	19389900	4.6	20382510975
G062	7	9	G031	T	35	F	NA	4.54502	1.12556e+11	0.605758	Bact1	86.3101	28945562	6.84	33428237241
G063	66	9	NA	T	37	F	0.6	6.33815	1.27941e+11	0.705807	NA	79.796	20122056	4.5	73454682398
G064	33	13	G046	T	53	F	3.4	73.117	1.56615e+11	0.725398	Prev	51.9917	21633863	4.87	22637699386
G065	92	12	NA	T	28	NA	1.4	52.4175	8.62944e+10	0.750467	Bact2	91.8527	18062054	4.26	19547658614
G066	66	17	G002	T	NA	T	0.3	20.01	1.07407e+11	0.666531	Bact2	83.8509	22693854	5.04	12863673210
G067	72	13	NA	T	34	T	4.3	27.9595	1.28774e+11	0.646829	Rum	69.9738	22812031	5.07	55447085466
G068	2	18	G027	T	32	T	NA	19.507	4.85019e+10	0.754269	Bact2	84.9584	18018418	4.1	5988027484
G069	39	12	G033	T	33	F	2.7	293.988	4.71311e+10	0.693556	Bact2	74.5894	18637052	4.19	13770245867
G070	11	12	G069	T	16	F	NA	15.8698	2.46341e+10	0.654259	Bact2	61.1279	19995866	4.79	3613468858
G071	90	11	NA	T	36	F	2	0	1.41106e+11	0.611241	Rum	60.1504	22922895	5.18	82983246582
G072	58	11	G071	T	35	F	0.4	37.8622	1.32222e+11	0.637303	Rum	74.8922	22079474	4.94	60720122802
G073	2	11	G029	T	51	F	NA	53.0618	1.01535e+11	0.818107	Bact2	77.0382	18612883	4.25	26327511442
G074	25	13	G046	T	34	F	0.3	79.6681	2.2428e+11	0.686391	Bact1	83.094	17722420	4.05	43032365568
G075	1	5	G032	T	NA	F	NA	161.829	8.80184e+10	0.797083	Bact2	82.3334	14889803	3.38	6123101990
G076	1	3	G035	F	NA	F	NA	263.08	2.9476e+10	0.857711	Bact2	33.893	19500064	4.36	5201930804
G077	98	2	NA	T	27	T	2.9	336.15	4.97024e+10	0.80751	Bact2	53.8415	18728828	4.18	6001958226
G078	7	2	G079	T	48	T	NA	81.4789	1.63348e+11	NA	Bact2	82.3308	17652648	4	10027450611
G079	37	2	G030	T	35	F	1.1	30.76	6.0728e+10	0.519737	Bact1	68.9982	17333483	3.46	20260264277
G080	81	5	NA	T	38	F	0.6	64.439	9.25532e+10	0.636235	Rum	66.5019	16759371	3.94	52432379973
G081	57	5	G080	T	39	F	1.4	18.3196	1.2619e+11	0.747194	Rum	60.7426	16919315	3.79	94720094888
G082	92	6	NA	T	38	F	5.6	83.9131	1.03226e+11	0.655802	Bact2	50.5557	23686192	5.32	54811032725
G083	6	6	G084	T	37	F	NA	85.9088	1.31498e+11	0.695632	Bact1	81.5647	24450270	5.42	31515112789
G084	33	6	G026	T	34	F	0.9	58.7229	2.56136e+11	0.711591	Bact1	79.3293	22528023	4.95	88880183425
G085	5	16	G034	T	40	F	NA	122.475	1.13111e+11	NA	Rum	83.9339	19756224	4.53	49639174623
G086	73	16	NA	T	38	F	10.7	31.4494	1.05294e+11	0.87376	Bact1	77.0646	20597807	4.67	48679789220
G087	52	16	G086	T	43	F	5.5	51.2484	5.81545e+10	0.731124	Rum	80.7839	19866407	4.47	30864929381
G088	10	17	G028	T	33	F	NA	45.1273	8.80531e+10	0.623087	Bact1	72.5083	18771350	4.21	26477041321
G089	26	14	G090	T	36	F	3	73.2023	1.13077e+11	0.636949	Bact2	87.0768	21645722	4.76	24749819449
G090	55	14	G091	T	37	F	0.9	0	7.58065e+10	0.651608	Rum	66.2814	19319210	4.39	31011897495
G091	80	14	NA	T	37	NA	3.8	34.2148	1.22866e+11	0.71577	Rum	71.4227	19624795	4.37	56413114561
G092	55	18	NA	T	44	T	1.6	31.3894	7.85714e+10	0.715521	Bact2	78.8463	20594731	4.52	24673128088
G093	93	15	NA	T	32	T	1	11.09	1.10664e+11	0.725063	Bact2	77.848	16960518	3.78	49245111143
G094	33	15	G036	T	36	F	1.5	11.3025	9.57219e+10	0.5944	Bact2	78.4867	20495559	4.61	29255891984
G095	4	15	G094	T	38	F	NA	35.4261	1.89011e+11	0.727702	Bact1	83.681	19944155	4.48	80205517878
G096	0	15	G094	T	NA	F	NA	75.5874	6.07143e+10	0.841651	Bact2	66.4191	18931336	4.22	13950386098
G097	0	18	G027	T	NA	F	NA	1357.59	3.05677e+10	0.886266	Bact2	60.2786	18145886	4	NA
G098	92	7	NA	T	NA	F	48.4	NA	NA	NA	Bact2	47.7989	20289532	4.57	1558915045
G099	5	19	G052	T	NA	F	NA	39.2648	6.80556e+10	0.825871	Bact1	85.5332	20417544	4.58	21361911116
G100	55	21	NA	T	33	F	0.5	52.5045	1.49552e+11	0.809283	Bact1	86.448	19836407	4.4	37209725173
G101	25	21	G100	T	35	T	1.7	31.5	1.9863e+10	0.85622	Bact2	7.3449	20317931	4.46	4237674457
G102	1	21	G101	T	NA	F	NA	26.5162	1.27632e+11	0.711598	Bact1	55.3016	21609169	4.87	52440817167

## Sheet: Table_S2
Table S2. Independent and cumulative contribution of metadata variables to genus-level microbiome variation (dbRDA and stepwise dbRDA; FDR by Benjamini-Hochberg) in the CGC cohort (N=101) and after excluding toddlers (4+CGC, N=91). Cumulative explanatory power and significance level of the included variables are reported.
CGC dataset (N=101)
Independent contribution of metadata variables to genus-level microbiome variation (dbRDA)								Cumulative contribution of metadata variables to genus-level microbiome variation (stepwise dbRDA)
Variable	df	F	R2	adj R2	P	adjP		Variable	df	AIC	F	adj R2	P
Age group (<4 years old/>=4 years old)	1	7.53106	0.0825505	0.0732833	0.0001	0.0011		Moisture content (%)	1	269.37	4.48605	0.0427925	0.0002
Moisture content (%)	1	4.48605	0.0527634	0.0427925	0.0002	0.002		Age	1	268.01	3.31332	0.0714627	0.0004
Age	1	3.4624	0.0394596	0.0297572	0.0006	0.0054
Faecal calprotectin (ug/g)	1	2.54376	0.0295117	0.0196087	0.019	0.152		Cumulative contribution of metadata variables to genus-level microbiome variation, including age groups (stepwise dbRDA)
Family ID	23	1.20795	0.309618	0.103401	0.0308	0.2156		Variable	df	AIC	F	adj R2	P
Delivery mode	1	2.15464	0.024873	0.0150232	0.0394	0.2364		Age group (<4 years old/>=4 years old)	1	266.153	7.84143	0.079632	0.0001
Medication use	1	1.86838	0.0217991	0.0118175	0.0528	0.264		Moisture content (%)	1	265.778	2.33006	0.0965423	0.0111
SBMI	1	1.51839	0.0203463	0.00882101	0.1181	0.4724
Cohabitation	51	1.04111	0.748807	0.291278	0.3831	1
Antibiotic use	1	0.799115	0.00979591	-0.000738174	0.6409	1
CRP (mg/L)	1	0.433945	0.00658814	-0.00665735	0.9361	1
4+CGC dataset (N=91)
Independent contribution of metadata variables to genus-level microbiome variation (dbRDA)								Cumulative contribution of metadata variables to genus-level microbiome variation (stepwise dbRDA)
Variable	df	F	R2	adj R2	P	adjP		Variable	df	AIC	F	adj R2	P
Family ID	23	1.33104	0.364706	0.14662	0.0047	0.047		Family ID	23	251.3	1.33104	0.14662	0.0046
Cohabitation	51	1.47998	0.911699	0.674679	0.0142	0.1278
Age	1	1.33404	0.0171733	0.00613032	0.1795	1
Antibiotic use	1	1.02731	0.013971	0.00223261	0.3904	1
Medication use	1	1.89355	0.0244324	0.0133464	0.0516	0.3848
Delivery mode	1	0.587184	0.00762191	-0.0035284	0.7563	1
CRP (mg/L)	1	0.433945	0.00658814	-0.00665735	0.9323	1
Moisture content (%)	1	1.85295	0.0248982	0.0134265	0.0481	0.3848
SBMI	1	1.1868	0.0164536	0.0044591	0.2753	1
Faecal calprotectin (ug/g)	1	0.788974	0.010324	-0.000922285	0.6136	1

## Sheet: Table_S3
Table S3. Metadata and enterotype associations (Kruskal-Wallis test with post-hoc Dunn tests. N is specified for each test).
Microbial load distribution in enterotypes (N=101)
Kruskal-Wallis: Chi2=13.93, p-value = 0.003
Dunn test:
Comparison	Z	p-value	FDR
Bact1-Bact2	3.54841	0.000387572	0.00232543
Bact1-Prev	0.27485	0.783431	0.783431
Bact2-Prev	-2.57792	0.00993963	0.0298189
Bact1-Rum	1.44001	0.149864	0.224796
Bact2-Rum	-1.61633	0.106023	0.212046
Prev-Rum	0.960052	0.337029	0.404435
Genus-level richness distribution in enterotypes (N=101)
Kruskal-Wallis: Chi2=20.04, p-value = 1.6e-04
Dunn test:
Comparison	Z	p-value	FDR
Bact1-Bact2	2.90628	0.00365758	0.00731515
Bact1-Prev	-1.66947	0.0950234	0.142535
Bact2-Prev	-3.93934	8.1707e-05	0.000490242
Bact1-Rum	-0.951491	0.341355	0.409626
Bact2-Rum	-3.3711	0.000748677	0.00224603
Prev-Rum	0.683164	0.494503	0.494503
Stool moisture content distribution in enterotypes (N=101)
Kruskal-Wallis: Chi2=8.79, P=0.03
Dunn test:
Comparison	Z	P	adjP
Bact1-Bact2	-1.3069	0.191247	0.229496
Bact1-Prev	0.270479	0.786792	0.786792
Bact2-Prev	1.31219	0.189456	0.284184
Bact1-Rum	1.97588	0.0481684	0.144505
Bact2-Rum	2.95266	0.00315046	0.0189028
Prev-Rum	1.43604	0.150991	0.301981
ARG content/cell distribution in enterotypes (N=101)
Kruskal-Wallis: Chi2=26.70, P=6.8e-06
Dunn test:
Comparison	Z	P	adjP
Bact1-Bact2	-2.31572	0.0205736	0.0308604
Bact1-Prev	3.11816	0.00181986	0.00363973
Bact2-Prev	4.86387	1.15113e-06	6.90677e-06
Bact1-Rum	1.48302	0.138069	0.138069
Bact2-Rum	3.38251	0.000718264	0.00215479
Prev-Rum	-1.52178	0.128064	0.153677

## Sheet: Table_S4
Table S4. Enterotype distribution in <4 year olds, older individuals, and the FGFP dataset (pairwise Chi-squared tests. N is specified for each test).
Enterotype distribution in the CGC (N=101) vs in the FGFP dataset (N=1106)
Chi-squared test: Chi2=25.9, P=9.98e-06
Pairwise Chi-squared tests:
Enterotype	Chi2	P	adjP
Bact2	22.3475	2.27507e-06	9.1003e-06
Bact1	0.0900181	0.764154	1
Prev	0.242663	0.622289	1
Rum	6.32335	0.0119158	0.0357475
Enterotype distribution in <4 year olds (N=10) vs in the FGFP dataset (N=1106)
Chi-squared test: Chi2=55.8, P=4.64e-12
Pairwise Chi-squared tests:
Enterotype	Chi2	P	adjP
Bact2	48.7013	2.98066e-12	1.19227e-11
Bact1	2.23333	0.135062	0.270124
Prev	1.20275	0.272773	0.272773
Rum	3.2576	0.0710932	0.21328
Enterotype distribution in >=4 year olds (N=91) vs in the FGFP dataset (N=1106)
Chi-squared test: Chi2=10.3, P=1.6e-02
Pairwise Chi-squared tests:
Enterotype	Chi2	P	adjP
Bact2	7.38772	0.00656707	0.0262683
Bact1	0.00175486	0.966585	1
Prev	0.00135702	0.970614	1
Rum	3.84963	0.0497571	0.149271
Enterotype distribution in <4 year olds (N=10) vs >=4 year olds (N=91)
Chi-squared test: Chi2=20.2, P=1.5e-04
Pairwise Chi-squared tests:
Enterotype	Chi2	P	adjP
Bact2	16.923	3.89272e-05	0.000155709
Bact1	2.12674	0.144749	0.434246
Prev	1.00033	0.317231	0.468436
Rum	1.41506	0.234218	0.468436

## Sheet: Table_S5
Table S5. Family-associated genera (two-sided Wilcoxon rank-sum tests, N=91).
Taxon	Family	Wilcoxon r statistic	P		Taxon	Average abundance	Prevalence
g_Salmonella	21	0.699293	2.54357e-11		g_Acidaminococcus	49957410	9
g_Anaerococcus	14	0.567754	6.09384e-08		g_Actinomyces	22993140	40
g_Succinatimonas	11	0.567754	6.09384e-08		g_Aggregatibacter	340201	1
g_Corynebacterium	9	0.567754	6.09384e-08		g_Akkermansia	1192866000	64
g_Pseudomonas	5	0.544478	2.0584e-07		g_Alistipes	8823241000	89
g_Pediococcus	1	0.498745	1.95786e-06		g_Anaerococcus	292600	1
g_Oxalobacter	4	0.491628	2.73432e-06		g_Anaerostipes	5314462	8
g_Weissella	12	-0.488888	3.1059e-06		g_Anaerotruncus	21454500	35
g_Peptoniphilus	2	-0.488888	3.1059e-06		g_Arcobacter	748887	1
g_Arcobacter	6	-0.488888	3.1059e-06		g_Bacteroides	16476210000	90
g_Aggregatibacter	15	-0.488888	3.1059e-06		g_Bifidobacterium	1748523000	85
g_Cryptobacterium	6	-0.488888	3.1059e-06		g_Bilophila	267234900	78
g_Mobiluncus	2	-0.488888	3.1059e-06		g_Blautia	452709600	83
g_Gemella	13	0.416265	7.15972e-05		g_Brachyspira	13453890	5
g_Megasphaera	24	0.401268	0.000129265		g_Butyrivibrio	667808400	18
g_Methanosphaera	5	0.400916	0.000131042		g_Capnocytophaga	366132000	29
g_Porphyromonas	16	0.400848	0.000131387		g_Citrobacter	8194609	4
g_Mitsuokella	9	0.394512	0.000167616		g_Clostridium	621159000	77
g_Peptostreptococcus	14	0.385337	0.000237027		g_Collinsella	573644800	84
g_Parascardovia	18	0.38071	0.000281514		g_Coprobacillus	282301100	87
g_Turicibacter	21	0.343528	0.00104898		g_Coprococcus	2484807000	84
g_Citrobacter	21	0.343528	0.00104898		g_Corynebacterium	364421	1
g_Paraprevotella	13	0.338212	0.00125386		g_Cryptobacterium	499258	1
g_Methanosphaera	6	0.338212	0.00125386		g_Desulfovibrio	98464970	20
g_Fusobacterium	16	0.335624	0.00136642		g_Dialister	909435500	42
g_Proteus	2	0.335624	0.00136642		g_Dorea	700086000	90
g_Granulicatella	21	0.335539	0.00137028		g_Eggerthella	48422670	48
g_Pyramidobacter	12	0.327633	0.0017755		g_Enterobacter	3883818	6
g_Mitsuokella	8	0.327633	0.0017755		g_Enterococcus	3952901	7
g_Oxalobacter	12	0.327633	0.0017755		g_Escherichia	691142300	52
g_Butyrivibrio	24	0.320988	0.0021984		g_Eubacterium	6128511000	89
g_Megasphaera	10	0.316376	0.00254419		g_Faecalibacterium	10313960000	90
g_Propionibacterium	13	0.314027	0.00273878		g_Fusobacterium	704125	2
g_Solobacterium	19	0.308843	0.00321728		g_Gemella	2472036	5
g_Parascardovia	7	0.308843	0.00321728		g_Granulicatella	1389860	4
g_Victivallis	1	0.305761	0.00353674		g_Haemophilus	16390160	31
g_Gemella	21	0.305389	0.00357716		g_Holdemania	16592200	32
g_Klebsiella	21	0.298203	0.00444562		g_Klebsiella	32633440	5
g_Pyramidobacter	1	0.294743	0.00492853		g_Lactobacillus	89219520	28
g_Peptostreptococcus	1	0.294743	0.00492853		g_Lactococcus	18080610	15
g_Veillonella	2	0.291984	0.00534701		g_Megasphaera	3071032	3
g_Staphylococcus	1	0.287554	0.00608638		g_Methanobrevibacter	240415300	50
g_Veillonella	21	0.281895	0.00716436		g_Methanosphaera	5197706	7
g_Enterobacter	21	0.27705	0.00822031		g_Mitsuokella	1175695	2
g_Oscillibacter	7	0.272621	0.00930494		g_Mobiluncus	307571	1
g_Solobacterium	6	0.265718	0.0112514		g_Odoribacter	887981700	86
g_Staphylococcus	17	0.264039	0.0117764		g_Oscillibacter	2193995000	90
g_Coprococcus	2	-0.263892	0.0118234		g_Oxalobacter	3742444	2
g_Turicibacter	14	0.262399	0.0123102		g_Parabacteroides	1385747000	87
g_Citrobacter	5	0.262399	0.0123102		g_Paraprevotella	57866720	7
g_Prevotella	22	0.260561	0.0129336		g_Parascardovia	1822166	3
g_Capnocytophaga	19	0.259241	0.0133983		g_Pediococcus	1160040	3
g_Fusobacterium	17	0.257438	0.0140569		g_Peptoniphilus	307571	1
g_Proteus	22	0.257438	0.0140569		g_Peptostreptococcus	780332	2
g_Enterococcus	21	0.254874	0.0150429		g_Phascolarctobacterium	121206900	17
g_Rothia	21	0.254874	0.0150429		g_Porphyromonas	5228602	5
g_Pediococcus	2	0.252597	0.0159693		g_Prevotella	5803891000	48
g_Dialister	13	0.245221	0.019322		g_Propionibacterium	5173249	8
g_Odoribacter	10	-0.24468	0.0195907		g_Proteus	2875427	2
g_Clostridium	10	-0.240436	0.0218127		g_Pseudoflavonifractor	21566200	39
g_Bilophila	12	-0.239827	0.0221488		g_Pseudomonas	3738724	4
g_Oscillibacter	24	0.238879	0.0226811		g_Pyramidobacter	1036706	2
g_Blautia	2	-0.238545	0.0228717		g_Roseburia	1347775000	88
g_Blautia	6	0.237529	0.0234583		g_Rothia	3297064	7
g_Anaerostipes	18	0.236874	0.023844		g_Ruminococcus	4706844000	90
g_Pseudoflavonifractor	18	0.235972	0.0243839		g_Salmonella	1036377	1
g_Phascolarctobacterium	22	0.23547	0.0246889		g_Solobacterium	1172586	3
g_Lactococcus	23	0.234385	0.0253591		g_Staphylococcus	1048196	2
g_Bifidobacterium	20	0.233042	0.0262103		g_Streptococcus	362042800	82
g_Parabacteroides	18	0.2327	0.026431		g_Subdoligranulum	2673277000	84
g_Collinsella	11	0.230731	0.0277336		g_Succinatimonas	1043665	1
g_Subdoligranulum	7	0.2284	0.0293464		g_Sutterella	995335400	55
g_Streptococcus	17	0.228106	0.0295555		g_Turicibacter	2589875	4
g_Alistipes	10	-0.22602	0.0310761		g_Veillonella	73507140	35
g_Lactobacillus	4	0.225641	0.03136		g_Victivallis	114839000	30
g_Faecalibacterium	17	-0.224644	0.0321154		g_Weissella	385587	1
g_Streptococcus	4	0.224285	0.0323916
g_Gemella	10	0.224211	0.0324492
g_Sutterella	9	0.223731	0.0328217
g_Roseburia	7	0.223693	0.0328514
g_Odoribacter	13	0.223261	0.0331899
g_Anaerostipes	17	0.221856	0.0343129
g_Methanobrevibacter	6	0.22143	0.0346598
g_Odoribacter	22	-0.221309	0.034759
g_Bacteroides	22	-0.221292	0.0347734
g_Anaerotruncus	23	0.22106	0.0349634
g_Sutterella	7	0.21892	0.0367654
g_Holdemania	16	0.218905	0.0367776
g_Desulfovibrio	11	0.21866	0.0369894
g_Roseburia	18	-0.218506	0.0371224
g_Klebsiella	5	0.21831	0.0372925
g_Capnocytophaga	13	0.217206	0.0382643
g_Pseudomonas	12	0.217119	0.0383417
g_Pseudoflavonifractor	17	0.216546	0.0388555
g_Collinsella	17	-0.21631	0.039068
g_Anaerotruncus	4	0.213851	0.0413492
g_Anaerostipes	4	0.213764	0.0414318
g_Gemella	14	0.21241	0.0427379
g_Klebsiella	19	0.21241	0.0427379
g_Brachyspira	5	0.21241	0.0427379
g_Turicibacter	13	0.211405	0.0437291
g_Granulicatella	13	0.211405	0.0437291
g_Citrobacter	2	0.211405	0.0437291
g_Eggerthella	22	-0.21093	0.0442046
g_Acidaminococcus	22	0.210357	0.0447844
g_Faecalibacterium	7	0.209709	0.0454469
g_Sutterella	4	0.208014	0.0472189
g_Anaerotruncus	18	0.207371	0.0479069
g_Streptococcus	8	-0.207107	0.0481919
g_Victivallis	15	0.206356	0.0490092
g_Eggerthella	23	0.206347	0.0490192
g_Blautia	10	-0.206283	0.0490898
g_Prevotella	12	-0.205996	0.0494056
g_Turicibacter	16	0.205692	0.0497423
g_Citrobacter	16	0.205692	0.0497423
g_Bilophila	9	-0.205346	0.0501269
g_Methanobrevibacter	11	0.205339	0.0501355
g_Alistipes	13	0.204979	0.0505388
g_Prevotella	1	0.20462	0.0509439
g_Subdoligranulum	23	-0.204576	0.0509935
g_Holdemania	17	0.204412	0.0511801
g_Butyrivibrio	20	0.204348	0.0512534
g_Parascardovia	22	0.203237	0.052531
g_Bilophila	4	0.201769	0.0542601
g_Eubacterium	22	-0.201175	0.0549734
g_Coprococcus	7	0.200433	0.055875
g_Enterobacter	14	0.200409	0.055904
g_Blautia	7	0.198125	0.0587596
g_Lactobacillus	12	0.196133	0.0613461
g_Enterobacter	11	0.194993	0.0628695
g_Ruminococcus	20	0.193398	0.0650521
g_Faecalibacterium	4	0.192963	0.0656577
g_Oscillibacter	12	-0.192801	0.0658847
g_Solobacterium	17	0.192398	0.066453
g_Actinomyces	13	0.192272	0.06663
g_Capnocytophaga	24	-0.191644	0.0675243
g_Coprobacillus	7	0.191076	0.068342
g_Pseudomonas	1	0.190183	0.0696425
g_Desulfovibrio	5	0.189719	0.0703256
g_Enterobacter	7	0.189576	0.0705375
g_Collinsella	6	0.188784	0.0717204
g_Lactococcus	12	0.188455	0.0722171
g_Porphyromonas	2	0.187576	0.0735564
g_Odoribacter	3	-0.187303	0.0739769
g_Blautia	13	0.186775	0.0747944
g_Bilophila	7	0.186679	0.0749452
g_Paraprevotella	5	0.18659	0.0750838
g_Enterococcus	9	0.18659	0.0750838
g_Methanosphaera	11	0.18659	0.0750838
g_Rothia	7	0.18659	0.0750838
g_Alistipes	22	-0.186087	0.0758723
g_Parabacteroides	12	-0.185706	0.0764747
g_Eggerthella	2	0.184538	0.0783435
g_Eggerthella	15	0.184538	0.0783435
g_Enterobacter	19	0.18416	0.0789564
g_Akkermansia	3	-0.184029	0.0791698
g_Methanobrevibacter	5	0.183338	0.0803024
g_Eggerthella	18	0.183019	0.0808298
g_Clostridium	12	-0.182986	0.0808853
g_Collinsella	2	-0.182695	0.0813693
g_Dorea	13	0.182654	0.0814373
g_Porphyromonas	12	0.182437	0.0817995
g_Klebsiella	12	0.182437	0.0817995
g_Lactococcus	13	0.182173	0.0822421
g_Blautia	22	-0.181956	0.0826084
g_Akkermansia	11	0.181805	0.082864
g_Ruminococcus	19	-0.181748	0.0829604
g_Enterococcus	19	0.181547	0.0833011
g_Methanosphaera	7	0.181547	0.0833011
g_Rothia	11	0.181547	0.0833011
g_Blautia	17	-0.181117	0.0840332
g_Roseburia	23	0.181114	0.0840387
g_Victivallis	17	-0.180487	0.0851177
g_Parabacteroides	4	0.178782	0.0881065
g_Veillonella	20	0.178259	0.0890407
g_Eggerthella	11	-0.177381	0.0906254
g_Brachyspira	6	0.177298	0.0907766
g_Sutterella	16	-0.177057	0.091217
g_Subdoligranulum	12	-0.176605	0.092046
g_Paraprevotella	9	0.176504	0.0922322
g_Phascolarctobacterium	16	0.176108	0.0929647
g_Faecalibacterium	18	-0.175937	0.0932819
g_Oscillibacter	21	-0.175937	0.0932819
g_Propionibacterium	5	0.175527	0.0940483
g_Pseudoflavonifractor	12	-0.175515	0.0940709
g_Coprobacillus	15	0.174543	0.0959062
g_Capnocytophaga	20	0.173297	0.0983006
g_Ruminococcus	22	-0.172674	0.099515
g_Bifidobacterium	15	0.17253	0.0997975
g_Roseburia	20	-0.17243	0.0999952
g_Phascolarctobacterium	24	0.172222	0.100405
g_Enterococcus	7	0.171461	0.101917
g_Alistipes	17	0.170999	0.102843
g_Anaerostipes	7	0.170783	0.103278
g_Bacteroides	15	0.170477	0.103897
g_Subdoligranulum	20	0.170135	0.104593
g_Akkermansia	5	0.169999	0.10487
g_Actinomyces	2	0.167679	0.109696
g_Bacteroides	18	0.167424	0.110238
g_Actinomyces	14	0.166847	0.11147
g_Lactococcus	8	0.166469	0.112284
g_Paraprevotella	14	0.166418	0.112394
g_Rothia	14	0.166418	0.112394
g_Collinsella	19	-0.165474	0.114446
g_Desulfovibrio	15	0.165243	0.114952
g_Enterobacter	13	0.165119	0.115226
g_Actinomyces	20	0.164281	0.117083
g_Haemophilus	9	0.164143	0.11739
g_Methanobrevibacter	12	-0.163944	0.117836
g_Streptococcus	7	0.163185	0.119546
g_Bifidobacterium	7	0.16313	0.119671
g_Faecalibacterium	9	-0.163107	0.119722
g_Ruminococcus	6	0.162359	0.121428
g_Veillonella	16	-0.162213	0.121763
g_Veillonella	8	-0.162213	0.121763
g_Veillonella	13	-0.162213	0.121763
g_Anaerotruncus	12	-0.162213	0.121763
g_Porphyromonas	1	0.161811	0.12269
g_Klebsiella	1	0.161811	0.12269
g_Brachyspira	1	0.161811	0.12269
g_Odoribacter	18	0.161762	0.122805
g_Propionibacterium	14	0.161295	0.123889
g_Sutterella	3	-0.161138	0.124255
g_Eubacterium	19	-0.160777	0.125099
g_Sutterella	23	-0.160391	0.126009
g_Bifidobacterium	16	-0.160352	0.126101
g_Oscillibacter	2	-0.16033	0.126154
g_Lactococcus	4	0.160298	0.126227
g_Dialister	10	-0.159795	0.127422
g_Akkermansia	22	-0.159683	0.127689
g_Prevotella	15	-0.158788	0.129837
g_Prevotella	11	0.157672	0.132557
g_Acidaminococcus	11	0.157432	0.133147
g_Actinomyces	24	-0.156517	0.135418
g_Bilophila	5	0.156343	0.135851
g_Coprococcus	15	0.156305	0.135946
g_Streptococcus	23	-0.156205	0.136198
g_Blautia	20	0.156169	0.136289
g_Collinsella	24	0.156165	0.136298
g_Dorea	19	-0.156117	0.13642
g_Subdoligranulum	22	-0.155945	0.136852
g_Lactococcus	18	0.155907	0.136948
g_Methanobrevibacter	17	-0.154772	0.13983
g_Dialister	2	0.154644	0.140156
g_Clostridium	6	0.154521	0.140471
g_Actinomyces	19	-0.154013	0.141781
g_Actinomyces	9	-0.154013	0.141781
g_Bifidobacterium	11	0.153808	0.142313
g_Escherichia	18	-0.153732	0.142511
g_Escherichia	3	-0.153732	0.142511
g_Alistipes	4	0.153236	0.143801
g_Haemophilus	14	0.153108	0.144137
g_Veillonella	7	0.152983	0.144464
g_Escherichia	24	-0.1529	0.144681
g_Holdemania	12	-0.152282	0.146313
g_Subdoligranulum	15	0.152246	0.14641
g_Collinsella	7	0.15149	0.148423
g_Eubacterium	7	0.151457	0.148512
g_Dorea	23	-0.151446	0.14854
g_Methanobrevibacter	1	0.151317	0.148889
g_Pseudoflavonifractor	19	-0.151134	0.149379
g_Pseudoflavonifractor	9	-0.151134	0.149379
g_Granulicatella	17	0.151032	0.149655
g_Sutterella	12	-0.150865	0.150106
g_Veillonella	23	-0.149751	0.153139
g_Actinomyces	23	-0.149637	0.153452
g_Parabacteroides	22	-0.14921	0.154628
g_Ruminococcus	10	-0.149126	0.15486
g_Haemophilus	12	-0.148973	0.155283
g_Methanobrevibacter	18	-0.148852	0.155621
g_Methanobrevibacter	3	-0.148852	0.155621
g_Acidaminococcus	10	0.148436	0.156778
g_Coprococcus	16	-0.148186	0.157479
g_Capnocytophaga	7	0.147937	0.158178
g_Alistipes	18	0.147561	0.159238
g_Anaerostipes	20	0.147063	0.160649
g_Eubacterium	20	0.146797	0.161408
g_Oscillibacter	5	0.146796	0.16141
g_Bacteroides	24	-0.146763	0.161506
g_Clostridium	4	-0.146407	0.162524
g_Parabacteroides	2	0.146129	0.163323
g_Blautia	23	-0.146031	0.163606
g_Anaerotruncus	3	0.145808	0.164251
g_Victivallis	2	-0.145663	0.164669
g_Victivallis	12	-0.145663	0.164669
g_Victivallis	16	-0.145663	0.164669
g_Victivallis	8	-0.145663	0.164669
g_Granulicatella	23	0.145054	0.166443
g_Collinsella	14	-0.144498	0.168072
g_Dorea	5	0.144466	0.168167
g_Collinsella	1	0.144267	0.168755
g_Odoribacter	16	0.144105	0.169232
g_Alistipes	8	0.144094	0.169264
g_Oscillibacter	13	0.144094	0.169266
g_Prevotella	18	-0.144015	0.169499
g_Prevotella	3	-0.144015	0.169499
g_Desulfovibrio	16	0.142838	0.173014
g_Paraprevotella	15	0.142752	0.173272
g_Capnocytophaga	6	-0.14235	0.174486
g_Capnocytophaga	2	-0.14235	0.174486
g_Capnocytophaga	12	-0.14235	0.174486
g_Capnocytophaga	16	-0.14235	0.174486
g_Propionibacterium	19	0.142319	0.174579
g_Alistipes	19	-0.142136	0.175132
g_Faecalibacterium	20	0.142136	0.175134
g_Oscillibacter	20	0.142136	0.175134
g_Roseburia	3	0.141887	0.175891
g_Oscillibacter	4	0.141885	0.175897
g_Capnocytophaga	1	0.141307	0.177664
g_Odoribacter	7	0.139817	0.18228
g_Veillonella	10	-0.13968	0.182707
g_Anaerotruncus	10	-0.13968	0.182707
g_Anaerotruncus	11	-0.13968	0.182707
g_Anaerotruncus	9	-0.13968	0.182707
g_Acidaminococcus	5	0.13944	0.183461
g_Victivallis	11	0.139366	0.183695
g_Sutterella	8	-0.13934	0.183774
g_Coprobacillus	21	0.139053	0.184681
g_Lactobacillus	16	-0.139031	0.184749
g_Lactobacillus	1	0.138475	0.186512
g_Methanobrevibacter	16	0.138394	0.18677
g_Enterococcus	6	0.138359	0.18688
g_Rothia	12	0.138359	0.18688
g_Coprococcus	6	0.138036	0.187913
g_Parabacteroides	19	-0.137481	0.189693
g_Roseburia	1	0.136934	0.191463
g_Blautia	24	0.13666	0.192353
g_Phascolarctobacterium	23	-0.13663	0.192451
g_Pseudoflavonifractor	22	-0.136619	0.192486
g_Escherichia	22	0.136232	0.193748
g_Actinomyces	11	0.136045	0.194361
g_Odoribacter	2	-0.135986	0.194553
g_Blautia	11	0.135191	0.197176
g_Dorea	7	0.135146	0.197326
g_Alistipes	1	-0.135106	0.197457
g_Bilophila	22	-0.134311	0.200108
g_Bifidobacterium	22	-0.134135	0.200698
g_Escherichia	19	-0.133515	0.202787
g_Coprobacillus	4	-0.133377	0.203254
g_Escherichia	16	0.133205	0.203837
g_Anaerotruncus	22	-0.133039	0.204403
g_Akkermansia	10	0.132221	0.207196
g_Clostridium	2	0.132156	0.20742
g_Clostridium	16	-0.132156	0.20742
g_Veillonella	9	0.131699	0.208998
g_Holdemania	5	-0.131129	0.210976
g_Prevotella	13	0.130893	0.211796
g_Faecalibacterium	5	-0.130485	0.213223
g_Butyrivibrio	17	-0.130152	0.214395
g_Dialister	18	-0.129737	0.21586
g_Enterococcus	2	0.129575	0.216435
g_Methanosphaera	15	0.129575	0.216435
g_Brachyspira	17	0.129476	0.216785
g_Methanobrevibacter	23	-0.129399	0.217057
g_Haemophilus	11	-0.12828	0.221062
g_Haemophilus	5	-0.12828	0.221062
g_Subdoligranulum	19	-0.128184	0.221406
g_Actinomyces	4	0.128169	0.221461
g_Oscillibacter	10	-0.128155	0.221509
g_Propionibacterium	6	0.12809	0.221745
g_Oscillibacter	1	-0.127803	0.222784
g_Akkermansia	13	-0.127502	0.223873
g_Coprococcus	22	-0.127439	0.224104
g_Coprobacillus	9	-0.126995	0.22572
g_Escherichia	15	-0.126862	0.226208
g_Bifidobacterium	13	-0.126861	0.226212
g_Lactococcus	24	-0.126858	0.226223
g_Acidaminococcus	20	0.125946	0.229578
g_Coprobacillus	16	-0.125833	0.229995
g_Roseburia	6	0.12583	0.230006
g_Eubacterium	6	0.125829	0.230011
g_Phascolarctobacterium	17	-0.125748	0.23031
g_Eggerthella	24	-0.125459	0.231384
g_Akkermansia	15	0.125446	0.231433
g_Victivallis	7	-0.125429	0.231495
g_Victivallis	14	-0.125429	0.231495
g_Enterococcus	12	0.125182	0.232414
g_Clostridium	20	-0.124887	0.233519
g_Anaerostipes	15	0.123958	0.237013
g_Eubacterium	13	0.123799	0.237615
g_Bacteroides	8	0.123799	0.237617
g_Bilophila	10	-0.123675	0.238088
g_Escherichia	1	0.123637	0.23823
g_Parabacteroides	10	-0.1235	0.238751
g_Bifidobacterium	18	-0.123457	0.238914
g_Pseudoflavonifractor	20	0.122716	0.241746
g_Clostridium	1	0.121633	0.245924
g_Clostridium	7	0.121385	0.246888
g_Odoribacter	20	0.121175	0.247709
g_Parabacteroides	5	0.12117	0.247727
g_Bifidobacterium	3	-0.120619	0.249884
g_Streptococcus	16	-0.119797	0.253126
g_Lactobacillus	19	-0.119718	0.253437
g_Lactobacillus	9	-0.119718	0.253437
g_Lactobacillus	20	-0.119718	0.253437
g_Lactobacillus	7	-0.119718	0.253437
g_Lactobacillus	14	-0.119718	0.253437
g_Veillonella	17	-0.119639	0.253752
g_Coprococcus	21	-0.11921	0.255459
g_Odoribacter	4	0.119193	0.255527
g_Dorea	18	-0.119183	0.255565
g_Bilophila	20	0.119008	0.256266
g_Blautia	14	0.118875	0.256798
g_Bacteroides	10	-0.118835	0.256957
g_Dorea	9	-0.118835	0.256957
g_Escherichia	17	0.118766	0.257232
g_Eggerthella	20	-0.118254	0.25929
g_Ruminococcus	12	-0.11771	0.261487
g_Faecalibacterium	13	0.11771	0.261487
g_Haemophilus	20	0.117245	0.263378
g_Roseburia	24	-0.1171	0.263969
g_Lactococcus	17	-0.116755	0.265379
g_Lactococcus	22	-0.116755	0.265379
g_Parabacteroides	6	-0.1167	0.265602
g_Coprobacillus	3	-0.11635	0.267038
g_Sutterella	2	-0.116292	0.267279
g_Prevotella	7	0.11579	0.269346
g_Alistipes	21	-0.114927	0.272932
g_Methanobrevibacter	9	0.114892	0.273079
g_Lactobacillus	22	0.114846	0.27327
g_Phascolarctobacterium	18	0.114773	0.273577
g_Brachyspira	24	0.114653	0.27408
g_Haemophilus	21	0.114229	0.275857
g_Oscillibacter	9	-0.114175	0.276084
g_Dialister	7	0.114139	0.276234
g_Streptococcus	15	-0.113706	0.278062
g_Blautia	16	-0.113689	0.278131
g_Ruminococcus	3	-0.113508	0.278899
g_Veillonella	18	-0.113406	0.279331
g_Anaerotruncus	21	-0.113406	0.279331
g_Sutterella	20	-0.113068	0.280765
g_Desulfovibrio	2	-0.112029	0.285208
g_Desulfovibrio	12	-0.112029	0.285208
g_Desulfovibrio	13	-0.112029	0.285208
g_Streptococcus	10	-0.111898	0.285773
g_Odoribacter	14	-0.111854	0.285965
g_Oscillibacter	14	-0.111845	0.286003
g_Escherichia	7	0.111667	0.286769
g_Coprococcus	8	0.111647	0.286857
g_Lactobacillus	5	0.111167	0.288932
g_Coprococcus	3	-0.110695	0.290986
g_Eubacterium	4	0.110671	0.291091
g_Bacteroides	4	0.11067	0.291093
g_Anaerotruncus	7	0.110414	0.292212
g_Dorea	16	-0.109592	0.295818
g_Parabacteroides	1	-0.109549	0.296007
g_Alistipes	20	0.109515	0.296159
g_Bacteroides	11	-0.109515	0.296161
g_Clostridium	24	0.108708	0.299733
g_Holdemania	22	-0.108103	0.302432
g_Capnocytophaga	15	0.107989	0.302938
g_Collinsella	4	0.107857	0.303533
g_Acidaminococcus	13	0.107738	0.304063
g_Dialister	22	-0.107669	0.304374
g_Odoribacter	15	0.107571	0.304813
g_Lactobacillus	13	0.106756	0.308493
g_Holdemania	21	-0.106463	0.309824
g_Haemophilus	19	0.10621	0.310975
g_Haemophilus	22	0.106188	0.311075
g_Dialister	12	-0.106042	0.311743
g_Bifidobacterium	6	0.105548	0.314
g_Eubacterium	12	-0.105534	0.314065
g_Methanobrevibacter	19	-0.105114	0.315995
g_Veillonella	11	0.105093	0.316092
g_Butyrivibrio	2	-0.10504	0.316335
g_Butyrivibrio	15	-0.10504	0.316335
g_Collinsella	21	-0.105018	0.316435
g_Collinsella	20	0.104878	0.317083
g_Coprobacillus	14	0.104859	0.317172
g_Alistipes	5	0.104855	0.317189
g_Capnocytophaga	4	0.104667	0.318059
g_Pseudoflavonifractor	2	0.104634	0.31821
g_Haemophilus	18	-0.10415	0.320454
g_Haemophilus	3	-0.10415	0.320454
g_Haemophilus	4	-0.10415	0.320454
g_Akkermansia	19	-0.103888	0.32167
g_Akkermansia	21	-0.103516	0.323406
g_Ruminococcus	13	0.103504	0.323464
g_Actinomyces	12	-0.102843	0.326562
g_Victivallis	24	0.102722	0.327134
g_Lactobacillus	17	0.102541	0.327985
g_Bacteroides	19	-0.102524	0.328065
g_Akkermansia	20	0.101527	0.332791
g_Phascolarctobacterium	12	-0.101486	0.332988
g_Phascolarctobacterium	15	-0.101486	0.332988
g_Phascolarctobacterium	8	-0.101486	0.332988
g_Phascolarctobacterium	13	-0.101486	0.332988
g_Dorea	22	-0.100587	0.337287
g_Clostridium	14	0.100376	0.338301
g_Eubacterium	9	-0.100195	0.339176
g_Collinsella	23	-0.0999457	0.340377
g_Sutterella	11	0.099837	0.340902
g_Capnocytophaga	18	-0.099519	0.342442
g_Capnocytophaga	3	-0.099519	0.342442
g_Capnocytophaga	21	-0.099519	0.342442
g_Coprococcus	13	0.0994671	0.342694
g_Parabacteroides	16	0.0994488	0.342783
g_Escherichia	8	0.0993752	0.34314
g_Eggerthella	4	0.0990104	0.344915
g_Ruminococcus	1	0.0985906	0.346964
g_Prevotella	10	-0.098545	0.347187
g_Capnocytophaga	17	-0.0983274	0.348253
g_Pseudoflavonifractor	15	-0.0978832	0.350435
g_Streptococcus	2	0.097462	0.352512
g_Eubacterium	8	0.0974158	0.35274
g_Ruminococcus	2	0.0974154	0.352742
g_Lactobacillus	18	-0.097199	0.353813
g_Lactobacillus	3	-0.097199	0.353813
g_Lactobacillus	21	-0.097199	0.353813
g_Akkermansia	14	-0.096805	0.355767
g_Eggerthella	6	0.0965605	0.356983
g_Desulfovibrio	10	-0.0964675	0.357447
g_Desulfovibrio	9	-0.0964675	0.357447
g_Desulfovibrio	20	-0.0964675	0.357447
g_Capnocytophaga	23	-0.0962941	0.358312
g_Eggerthella	9	-0.0960814	0.359374
g_Bacteroides	17	0.0955577	0.361999
g_Roseburia	2	0.0953874	0.362855
g_Sutterella	6	0.0953382	0.363103
g_Holdemania	24	0.095186	0.36387
g_Anaerotruncus	15	0.0950106	0.364754
g_Acidaminococcus	23	-0.0949401	0.36511
g_Escherichia	11	0.0946743	0.366454
g_Lactococcus	2	-0.0942276	0.36872
g_Lactococcus	16	-0.0942276	0.36872
g_Lactococcus	15	-0.0942276	0.36872
g_Bilophila	2	0.093492	0.37247
g_Blautia	15	0.0933877	0.373003
g_Eubacterium	1	0.0931137	0.374407
g_Propionibacterium	1	0.0929286	0.375358
g_Phascolarctobacterium	7	0.0925291	0.377414
g_Clostridium	19	-0.092206	0.379082
g_Dorea	24	0.0921169	0.379543
g_Collinsella	16	-0.0913473	0.383537
g_Haemophilus	2	0.0913062	0.383751
g_Prevotella	19	-0.0911542	0.384543
g_Parabacteroides	20	0.0908774	0.385988
g_Eubacterium	11	-0.0908742	0.386005
g_Dialister	16	-0.0905771	0.38756
g_Clostridium	8	-0.0904763	0.388089
g_Butyrivibrio	19	-0.0904489	0.388232
g_Butyrivibrio	7	-0.0904489	0.388232
g_Butyrivibrio	14	-0.0904489	0.388232
g_Coprobacillus	12	-0.0903158	0.388931
g_Sutterella	19	0.0902141	0.389465
g_Anaerotruncus	1	-0.0896421	0.392478
g_Eubacterium	15	-0.0892978	0.394299
g_Oscillibacter	8	0.0892975	0.394301
g_Anaerostipes	24	-0.0890047	0.395853
g_Propionibacterium	23	-0.0890047	0.395853
g_Faecalibacterium	22	0.0888519	0.396665
g_Clostridium	3	-0.0881284	0.400521
g_Acidaminococcus	1	0.0881117	0.40061
g_Phascolarctobacterium	9	-0.0873886	0.404487
g_Phascolarctobacterium	20	-0.0873886	0.404487
g_Phascolarctobacterium	14	-0.0873886	0.404487
g_Acidaminococcus	17	-0.0873789	0.40454
g_Actinomyces	5	0.087274	0.405104
g_Coprobacillus	8	0.0872714	0.405117
g_Faecalibacterium	16	0.087268	0.405136
g_Dorea	6	0.087268	0.405136
g_Eggerthella	3	0.0870091	0.406531
g_Escherichia	2	-0.086689	0.40826
g_Haemophilus	6	0.0865006	0.409279
g_Haemophilus	1	-0.0864634	0.409481
g_Alistipes	2	-0.0862536	0.410618
g_Parabacteroides	11	-0.086217	0.410816
g_Roseburia	10	-0.086215	0.410827
g_Capnocytophaga	5	0.0859441	0.412299
g_Coprococcus	24	0.0858908	0.412589
g_Coprobacillus	22	-0.0855024	0.414705
g_Bilophila	13	0.0853623	0.415471
g_Paraprevotella	22	0.085265	0.416003
g_Rothia	22	0.085265	0.416003
g_Dialister	15	0.0839495	0.423232
g_Sutterella	17	0.0839464	0.423249
g_Alistipes	11	-0.0838838	0.423594
g_Eubacterium	5	0.0838838	0.423594
g_Faecalibacterium	14	0.0838835	0.423596
g_Coprococcus	17	-0.0838413	0.42383
g_Veillonella	19	0.0838082	0.424012
g_Paraprevotella	23	-0.0827876	0.429678
g_Paraprevotella	24	-0.0827876	0.429678
g_Enterococcus	23	-0.0827876	0.429678
g_Enterococcus	24	-0.0827876	0.429678
g_Methanosphaera	23	-0.0827876	0.429678
g_Methanosphaera	24	-0.0827876	0.429678
g_Rothia	23	-0.0827876	0.429678
g_Coprobacillus	24	0.0827524	0.429874
g_Actinomyces	16	-0.0827218	0.430044
g_Blautia	4	0.0823207	0.432284
g_Akkermansia	23	-0.0822679	0.432579
g_Anaerostipes	22	-0.0819162	0.434549
g_Propionibacterium	17	-0.0819162	0.434549
g_Propionibacterium	22	-0.0819162	0.434549
g_Blautia	9	-0.0815807	0.436433
g_Parabacteroides	14	0.0815567	0.436569
g_Coprobacillus	19	-0.0815567	0.436569
g_Roseburia	11	-0.0815547	0.436579
g_Victivallis	21	0.0814684	0.437065
g_Dialister	11	0.0811657	0.438771
g_Lactococcus	19	-0.0811385	0.438924
g_Lactococcus	10	-0.0811385	0.438924
g_Lactococcus	11	-0.0811385	0.438924
g_Lactococcus	20	-0.0811385	0.438924
g_Lactococcus	7	-0.0811385	0.438924
g_Lactococcus	14	-0.0811385	0.438924
g_Desulfovibrio	22	0.0809738	0.439853
g_Methanobrevibacter	13	-0.0809072	0.440229
g_Holdemania	15	-0.0808998	0.440271
g_Parabacteroides	21	-0.0808776	0.440397
g_Sutterella	13	0.0806708	0.441567
g_Oscillibacter	22	-0.0804697	0.442706
g_Butyrivibrio	11	0.0803991	0.443106
g_Desulfovibrio	7	0.0803896	0.44316
g_Blautia	1	0.08036	0.443328
g_Escherichia	14	0.080109	0.444753
g_Holdemania	3	0.0798472	0.446243
g_Escherichia	4	-0.0798221	0.446386
g_Subdoligranulum	24	0.0796442	0.447399
g_Clostridium	18	0.0795998	0.447653
g_Sutterella	10	-0.0793884	0.44886
g_Dorea	10	-0.0792233	0.449804
g_Ruminococcus	15	0.07915	0.450223
g_Dorea	2	-0.07915	0.450223
g_Coprobacillus	17	-0.0787963	0.45225
g_Desulfovibrio	18	-0.0783216	0.454979
g_Desulfovibrio	3	-0.0783216	0.454979
g_Desulfovibrio	4	-0.0783216	0.454979
g_Desulfovibrio	21	-0.0783216	0.454979
g_Lactobacillus	24	-0.0783085	0.455054
g_Methanobrevibacter	14	0.0782243	0.455539
g_Victivallis	18	0.0780739	0.456406
g_Methanobrevibacter	21	-0.0774028	0.460286
g_Subdoligranulum	16	-0.0771377	0.461824
g_Enterobacter	23	-0.0762165	0.46719
g_Enterobacter	24	-0.0762165	0.46719
g_Paraprevotella	17	-0.0761942	0.46732
g_Enterococcus	17	-0.0761942	0.46732
g_Enterococcus	22	-0.0761942	0.46732
g_Methanosphaera	17	-0.0761942	0.46732
g_Methanosphaera	22	-0.0761942	0.46732
g_Rothia	17	-0.0761942	0.46732
g_Akkermansia	12	0.0760901	0.467929
g_Akkermansia	7	0.0755551	0.471063
g_Veillonella	15	-0.0753133	0.472484
g_Victivallis	13	0.0752593	0.472802
g_Bilophila	24	-0.0750514	0.474025
g_Capnocytophaga	11	0.0746727	0.476259
g_Blautia	19	-0.0745881	0.476759
g_Coprococcus	14	-0.0745797	0.476808
g_Sutterella	14	0.074577	0.476824
g_Anaerostipes	1	-0.0743429	0.478209
g_Akkermansia	8	-0.0740336	0.480042
g_Eggerthella	19	-0.0739088	0.480782
g_Subdoligranulum	21	-0.0737966	0.481449
g_Bifidobacterium	21	0.0737904	0.481485
g_Holdemania	8	-0.0737616	0.481657
g_Butyrivibrio	18	-0.0734352	0.483598
g_Butyrivibrio	3	-0.0734352	0.483598
g_Butyrivibrio	4	-0.0734352	0.483598
g_Butyrivibrio	21	-0.0734352	0.483598
g_Odoribacter	23	-0.0733871	0.483885
g_Anaerotruncus	20	0.0731659	0.485203
g_Alistipes	15	0.0730618	0.485824
g_Veillonella	4	0.0729039	0.486768
g_Lactobacillus	23	0.0725786	0.488714
g_Coprococcus	20	0.0722491	0.490689
g_Lactococcus	5	0.0721231	0.491446
g_Eggerthella	5	-0.0714452	0.495528
g_Desulfovibrio	24	-0.0711029	0.497595
g_Odoribacter	12	-0.0710377	0.497989
g_Dorea	8	-0.0710321	0.498024
g_Subdoligranulum	18	0.0709582	0.49847
g_Phascolarctobacterium	3	-0.0709505	0.498517
g_Phascolarctobacterium	4	-0.0709505	0.498517
g_Phascolarctobacterium	21	-0.0709505	0.498517
g_Eggerthella	13	-0.0708111	0.499362
g_Desulfovibrio	14	0.0707428	0.499775
g_Acidaminococcus	6	-0.0705197	0.501128
g_Acidaminococcus	2	-0.0705197	0.501128
g_Acidaminococcus	12	-0.0705197	0.501128
g_Acidaminococcus	16	-0.0705197	0.501128
g_Acidaminococcus	15	-0.0705197	0.501128
g_Acidaminococcus	8	-0.0705197	0.501128
g_Streptococcus	22	0.0704446	0.501584
g_Enterobacter	17	-0.0701464	0.503397
g_Enterobacter	22	-0.0701464	0.503397
g_Faecalibacterium	10	-0.0699029	0.50488
g_Dorea	1	0.0693786	0.508081
g_Porphyromonas	23	-0.0691869	0.509253
g_Porphyromonas	24	-0.0691869	0.509253
g_Gemella	23	-0.0691869	0.509253
g_Gemella	24	-0.0691869	0.509253
g_Klebsiella	23	-0.0691869	0.509253
g_Klebsiella	24	-0.0691869	0.509253
g_Brachyspira	23	-0.0691869	0.509253
g_Paraprevotella	1	-0.0691499	0.50948
g_Enterococcus	1	-0.0691499	0.50948
g_Methanosphaera	1	-0.0691499	0.50948
g_Rothia	1	-0.0691499	0.50948
g_Streptococcus	6	0.0690356	0.51018
g_Phascolarctobacterium	11	0.0685401	0.513221
g_Dialister	6	0.0684851	0.513559
g_Methanobrevibacter	20	-0.0684462	0.513798
g_Actinomyces	17	-0.0683321	0.5145
g_Bilophila	21	-0.0682036	0.515291
g_Streptococcus	3	-0.0681373	0.5157
g_Methanobrevibacter	2	-0.0681324	0.51573
g_Dorea	4	0.0681047	0.5159
g_Oscillibacter	3	-0.0681047	0.5159
g_Ruminococcus	5	-0.0675728	0.519184
g_Pseudoflavonifractor	11	-0.0671707	0.521674
g_Dorea	17	0.067058	0.522372
g_Subdoligranulum	13	0.066988	0.522807
g_Roseburia	15	-0.0669742	0.522893
g_Holdemania	2	0.0666234	0.525072
g_Prevotella	6	-0.0665195	0.525718
g_Bifidobacterium	5	-0.066417	0.526356
g_Pseudoflavonifractor	16	-0.0663806	0.526583
g_Anaerostipes	6	-0.066111	0.528263
g_Anaerostipes	2	-0.066111	0.528263
g_Anaerostipes	12	-0.066111	0.528263
g_Anaerostipes	16	-0.066111	0.528263
g_Anaerostipes	8	-0.066111	0.528263
g_Anaerostipes	13	-0.066111	0.528263
g_Propionibacterium	2	-0.066111	0.528263
g_Propionibacterium	12	-0.066111	0.528263
g_Propionibacterium	16	-0.066111	0.528263
g_Propionibacterium	15	-0.066111	0.528263
g_Propionibacterium	8	-0.066111	0.528263
g_Lactococcus	3	-0.0658761	0.52973
g_Lactococcus	21	-0.0658761	0.52973
g_Akkermansia	6	0.0658076	0.530158
g_Streptococcus	18	-0.0652982	0.533347
g_Bacteroides	3	0.065267	0.533542
g_Subdoligranulum	5	0.0652573	0.533603
g_Oscillibacter	16	-0.0649436	0.535572
g_Lactococcus	9	0.0649108	0.535778
g_Anaerotruncus	8	0.0648853	0.535938
g_Eggerthella	14	0.0640543	0.541174
g_Anaerotruncus	13	-0.0637266	0.543245
g_Porphyromonas	17	-0.0636767	0.543561
g_Porphyromonas	22	-0.0636767	0.543561
g_Gemella	17	-0.0636767	0.543561
g_Gemella	22	-0.0636767	0.543561
g_Klebsiella	17	-0.0636767	0.543561
g_Klebsiella	22	-0.0636767	0.543561
g_Brachyspira	22	-0.0636767	0.543561
g_Enterobacter	1	-0.0636613	0.543659
g_Pseudoflavonifractor	14	0.0632955	0.545976
g_Clostridium	11	0.0630269	0.547681
g_Collinsella	10	-0.0629267	0.548318
g_Roseburia	13	-0.0629151	0.548392
g_Faecalibacterium	12	-0.0629141	0.548398
g_Faecalibacterium	19	-0.0629126	0.548407
g_Bilophila	18	0.06252	0.550906
g_Methanobrevibacter	4	-0.0625177	0.550921
g_Subdoligranulum	3	-0.0624433	0.551395
g_Roseburia	4	0.0624303	0.551478
g_Eubacterium	3	-0.0624296	0.551482
g_Bacteroides	21	-0.0624293	0.551484
g_Methanobrevibacter	15	0.061745	0.555855
g_Turicibacter	23	-0.061538	0.55718
g_Turicibacter	24	-0.061538	0.55718
g_Granulicatella	24	-0.061538	0.55718
g_Pseudomonas	23	-0.061538	0.55718
g_Pseudomonas	24	-0.061538	0.55718
g_Citrobacter	23	-0.061538	0.55718
g_Citrobacter	24	-0.061538	0.55718
g_Paraprevotella	6	-0.0614931	0.557468
g_Paraprevotella	2	-0.0614931	0.557468
g_Paraprevotella	12	-0.0614931	0.557468
g_Paraprevotella	16	-0.0614931	0.557468
g_Paraprevotella	8	-0.0614931	0.557468
g_Enterococcus	16	-0.0614931	0.557468
g_Enterococcus	15	-0.0614931	0.557468
g_Enterococcus	8	-0.0614931	0.557468
g_Enterococcus	13	-0.0614931	0.557468
g_Methanosphaera	2	-0.0614931	0.557468
g_Methanosphaera	12	-0.0614931	0.557468
g_Methanosphaera	16	-0.0614931	0.557468
g_Methanosphaera	8	-0.0614931	0.557468
g_Methanosphaera	13	-0.0614931	0.557468
g_Rothia	6	-0.0614931	0.557468
g_Rothia	2	-0.0614931	0.557468
g_Rothia	16	-0.0614931	0.557468
g_Rothia	15	-0.0614931	0.557468
g_Rothia	8	-0.0614931	0.557468
g_Rothia	13	-0.0614931	0.557468
g_Coprobacillus	6	0.0608871	0.561358
g_Rothia	24	0.0608235	0.561767
g_Acidaminococcus	19	-0.0607239	0.562408
g_Acidaminococcus	9	-0.0607239	0.562408
g_Acidaminococcus	7	-0.0607239	0.562408
g_Acidaminococcus	14	-0.0607239	0.562408
g_Streptococcus	9	-0.0606115	0.563131
g_Eubacterium	17	-0.0603525	0.5648
g_Lactobacillus	15	-0.0595848	0.569762
g_Dialister	23	-0.0594845	0.570411
g_Escherichia	12	0.0592022	0.572242
g_Faecalibacterium	15	-0.0588551	0.574496
g_Sutterella	22	0.058849	0.574536
g_Bilophila	11	-0.058337	0.577869
g_Escherichia	5	-0.0582611	0.578364
g_Alistipes	7	0.0582527	0.578419
g_Actinomyces	6	0.0581289	0.579227
g_Gemella	1	-0.0577897	0.581443
g_Prevotella	23	-0.0577772	0.581525
g_Eubacterium	24	-0.0577685	0.581582
g_Escherichia	13	-0.0570879	0.58604
g_Eubacterium	10	0.0570876	0.586042
g_Prevotella	4	0.057006	0.586577
g_Butyrivibrio	9	0.0569493	0.586949
g_Anaerostipes	19	-0.0569276	0.587092
g_Anaerostipes	10	-0.0569276	0.587092
g_Anaerostipes	11	-0.0569276	0.587092
g_Anaerostipes	9	-0.0569276	0.587092
g_Anaerostipes	5	-0.0569276	0.587092
g_Anaerostipes	14	-0.0569276	0.587092
g_Propionibacterium	10	-0.0569276	0.587092
g_Propionibacterium	11	-0.0569276	0.587092
g_Propionibacterium	9	-0.0569276	0.587092
g_Propionibacterium	20	-0.0569276	0.587092
g_Propionibacterium	7	-0.0569276	0.587092
g_Streptococcus	13	0.0568528	0.587583
g_Dorea	3	0.0567539	0.588233
g_Dorea	21	-0.0567539	0.588233
g_Turicibacter	17	-0.056637	0.589002
g_Turicibacter	22	-0.056637	0.589002
g_Granulicatella	22	-0.056637	0.589002
g_Pseudomonas	17	-0.056637	0.589002
g_Pseudomonas	22	-0.056637	0.589002
g_Citrobacter	17	-0.056637	0.589002
g_Citrobacter	22	-0.056637	0.589002
g_Enterobacter	6	-0.0566122	0.589166
g_Enterobacter	2	-0.0566122	0.589166
g_Enterobacter	12	-0.0566122	0.589166
g_Enterobacter	16	-0.0566122	0.589166
g_Enterobacter	15	-0.0566122	0.589166
g_Enterobacter	8	-0.0566122	0.589166
g_Bifidobacterium	1	0.0566062	0.589205
g_Bilophila	23	-0.0562886	0.591296
g_Dorea	11	0.0559223	0.593712
g_Dialister	9	0.0558014	0.59451
g_Parabacteroides	23	0.0554285	0.596976
g_Blautia	18	-0.0553536	0.597472
g_Bilophila	16	0.0548758	0.600639
g_Bifidobacterium	23	-0.0546532	0.602117
g_Prevotella	24	0.0544756	0.603298
g_Eggerthella	1	-0.0540506	0.606127
g_Sutterella	1	0.0537224	0.608315
g_Parabacteroides	17	0.0536486	0.608809
g_Eggerthella	12	-0.0536447	0.608834
g_Odoribacter	19	-0.0535965	0.609156
g_Roseburia	14	-0.0535931	0.609179
g_Victivallis	6	-0.0534098	0.610404
g_Holdemania	4	0.0532314	0.611597
g_Dialister	8	-0.0530208	0.613007
g_Megasphaera	23	-0.0529977	0.613162
g_Solobacterium	23	-0.0529977	0.613162
g_Solobacterium	24	-0.0529977	0.613162
g_Pediococcus	23	-0.0529977	0.613162
g_Pediococcus	24	-0.0529977	0.613162
g_Parascardovia	23	-0.0529977	0.613162
g_Parascardovia	24	-0.0529977	0.613162
g_Paraprevotella	19	-0.0529511	0.613473
g_Paraprevotella	10	-0.0529511	0.613473
g_Paraprevotella	11	-0.0529511	0.613473
g_Paraprevotella	20	-0.0529511	0.613473
g_Paraprevotella	7	-0.0529511	0.613473
g_Enterococcus	10	-0.0529511	0.613473
g_Enterococcus	11	-0.0529511	0.613473
g_Enterococcus	5	-0.0529511	0.613473
g_Enterococcus	20	-0.0529511	0.613473
g_Enterococcus	14	-0.0529511	0.613473
g_Methanosphaera	19	-0.0529511	0.613473
g_Methanosphaera	10	-0.0529511	0.613473
g_Methanosphaera	9	-0.0529511	0.613473
g_Methanosphaera	20	-0.0529511	0.613473
g_Methanosphaera	14	-0.0529511	0.613473
g_Rothia	19	-0.0529511	0.613473
g_Rothia	10	-0.0529511	0.613473
g_Rothia	9	-0.0529511	0.613473
g_Rothia	5	-0.0529511	0.613473
g_Rothia	20	-0.0529511	0.613473
g_Collinsella	8	-0.0527784	0.614631
g_Bacteroides	12	-0.0527667	0.61471
g_Ruminococcus	8	-0.0527667	0.61471
g_Faecalibacterium	6	0.0527667	0.61471
g_Prevotella	20	-0.0517361	0.621637
g_Phascolarctobacterium	19	0.051405	0.62387
g_Turicibacter	1	-0.0514008	0.623899
g_Granulicatella	1	-0.0514008	0.623899
g_Citrobacter	1	-0.0514008	0.623899
g_Porphyromonas	6	-0.0513907	0.623967
g_Porphyromonas	15	-0.0513907	0.623967
g_Porphyromonas	8	-0.0513907	0.623967
g_Porphyromonas	13	-0.0513907	0.623967
g_Gemella	6	-0.0513907	0.623967
g_Gemella	2	-0.0513907	0.623967
g_Gemella	12	-0.0513907	0.623967
g_Gemella	16	-0.0513907	0.623967
g_Gemella	15	-0.0513907	0.623967
g_Gemella	8	-0.0513907	0.623967
g_Klebsiella	6	-0.0513907	0.623967
g_Klebsiella	2	-0.0513907	0.623967
g_Klebsiella	16	-0.0513907	0.623967
g_Klebsiella	15	-0.0513907	0.623967
g_Klebsiella	8	-0.0513907	0.623967
g_Klebsiella	13	-0.0513907	0.623967
g_Brachyspira	2	-0.0513907	0.623967
g_Brachyspira	12	-0.0513907	0.623967
g_Brachyspira	16	-0.0513907	0.623967
g_Brachyspira	15	-0.0513907	0.623967
g_Brachyspira	8	-0.0513907	0.623967
g_Brachyspira	13	-0.0513907	0.623967
g_Bifidobacterium	14	-0.0512693	0.624787
g_Odoribacter	11	0.0512662	0.624807
g_Coprobacillus	11	0.0512642	0.624821
g_Bacteroides	5	-0.0512621	0.624835
g_Blautia	3	-0.0510956	0.62596
g_Anaerostipes	23	0.0508598	0.627554
g_Bilophila	6	0.0508109	0.627886
g_Collinsella	15	0.0507485	0.628308
g_Escherichia	6	0.0507448	0.628333
g_Ruminococcus	16	0.0507372	0.628384
g_Akkermansia	9	0.0495831	0.636219
g_Prevotella	16	-0.0493532	0.637784
g_Acidaminococcus	18	-0.0493015	0.638136
g_Acidaminococcus	3	-0.0493015	0.638136
g_Acidaminococcus	4	-0.0493015	0.638136
g_Acidaminococcus	21	-0.0493015	0.638136
g_Prevotella	9	0.0492725	0.638334
g_Eggerthella	10	-0.0492725	0.638334
g_Methanobrevibacter	22	0.0492455	0.638518
g_Odoribacter	5	0.0489359	0.640629
g_Megasphaera	17	-0.0487768	0.641716
g_Megasphaera	22	-0.0487768	0.641716
g_Solobacterium	22	-0.0487768	0.641716
g_Pediococcus	17	-0.0487768	0.641716
g_Pediococcus	22	-0.0487768	0.641716
g_Parascardovia	17	-0.0487768	0.641716
g_Enterobacter	10	-0.0487482	0.641911
g_Enterobacter	9	-0.0487482	0.641911
g_Enterobacter	5	-0.0487482	0.641911
g_Enterobacter	20	-0.0487482	0.641911
g_Subdoligranulum	6	0.0487186	0.642114
g_Bacteroides	6	0.0487077	0.642188
g_Escherichia	9	-0.0485509	0.643259
g_Pseudoflavonifractor	23	0.0484705	0.643809
g_Sutterella	18	-0.0483414	0.644693
g_Ruminococcus	4	-0.0482408	0.645381
g_Dialister	19	-0.0481921	0.645715
g_Phascolarctobacterium	5	0.047978	0.647181
g_Propionibacterium	24	0.0476811	0.649218
g_Pseudoflavonifractor	6	-0.047254	0.652152
g_Butyrivibrio	23	-0.0471381	0.652949
g_Actinomyces	15	-0.0469502	0.654242
g_Roseburia	22	-0.0469414	0.654303
g_Ruminococcus	17	0.0469406	0.654308
g_Oscillibacter	17	-0.0469406	0.654308
g_Clostridium	5	0.0466866	0.656058
g_Butyrivibrio	13	0.0466844	0.656073
g_Streptococcus	11	0.0466242	0.656488
g_Oscillibacter	11	0.0466019	0.656642
g_Actinomyces	1	-0.0462596	0.659004
g_Anaerostipes	3	-0.0462193	0.659282
g_Anaerostipes	21	-0.0462193	0.659282
g_Propionibacterium	18	-0.0462193	0.659282
g_Propionibacterium	3	-0.0462193	0.659282
g_Propionibacterium	4	-0.0462193	0.659282
g_Propionibacterium	21	-0.0462193	0.659282
g_Escherichia	20	-0.0461234	0.659945
g_Turicibacter	6	-0.0457093	0.662809
g_Turicibacter	2	-0.0457093	0.662809
g_Turicibacter	12	-0.0457093	0.662809
g_Turicibacter	15	-0.0457093	0.662809
g_Turicibacter	8	-0.0457093	0.662809
g_Granulicatella	6	-0.0457093	0.662809
g_Granulicatella	2	-0.0457093	0.662809
g_Granulicatella	12	-0.0457093	0.662809
g_Granulicatella	16	-0.0457093	0.662809
g_Granulicatella	15	-0.0457093	0.662809
g_Granulicatella	8	-0.0457093	0.662809
g_Pseudomonas	6	-0.0457093	0.662809
g_Pseudomonas	2	-0.0457093	0.662809
g_Pseudomonas	16	-0.0457093	0.662809
g_Pseudomonas	15	-0.0457093	0.662809
g_Pseudomonas	8	-0.0457093	0.662809
g_Pseudomonas	13	-0.0457093	0.662809
g_Citrobacter	6	-0.0457093	0.662809
g_Citrobacter	12	-0.0457093	0.662809
g_Citrobacter	15	-0.0457093	0.662809
g_Citrobacter	8	-0.0457093	0.662809
g_Citrobacter	13	-0.0457093	0.662809
g_Veillonella	24	-0.04546	0.664535
g_Sutterella	21	-0.0454116	0.66487
g_Ruminococcus	18	0.0454032	0.664929
g_Victivallis	23	0.044824	0.668947
g_Lactobacillus	6	-0.0446886	0.669888
g_Clostridium	22	0.0445067	0.671153
g_Subdoligranulum	14	0.0442817	0.672718
g_Coprobacillus	10	-0.0442736	0.672774
g_Ruminococcus	11	0.0442718	0.672787
g_Megasphaera	1	-0.0442673	0.672818
g_Solobacterium	1	-0.0442673	0.672818
g_Parascardovia	1	-0.0442673	0.672818
g_Porphyromonas	19	-0.0442521	0.672924
g_Porphyromonas	10	-0.0442521	0.672924
g_Porphyromonas	11	-0.0442521	0.672924
g_Porphyromonas	9	-0.0442521	0.672924
g_Porphyromonas	5	-0.0442521	0.672924
g_Porphyromonas	20	-0.0442521	0.672924
g_Porphyromonas	7	-0.0442521	0.672924
g_Porphyromonas	14	-0.0442521	0.672924
g_Gemella	19	-0.0442521	0.672924
g_Gemella	11	-0.0442521	0.672924
g_Gemella	9	-0.0442521	0.672924
g_Gemella	5	-0.0442521	0.672924
g_Gemella	20	-0.0442521	0.672924
g_Gemella	7	-0.0442521	0.672924
g_Klebsiella	10	-0.0442521	0.672924
g_Klebsiella	11	-0.0442521	0.672924
g_Klebsiella	9	-0.0442521	0.672924
g_Klebsiella	20	-0.0442521	0.672924
g_Klebsiella	7	-0.0442521	0.672924
g_Klebsiella	14	-0.0442521	0.672924
g_Brachyspira	19	-0.0442521	0.672924
g_Brachyspira	10	-0.0442521	0.672924
g_Brachyspira	11	-0.0442521	0.672924
g_Brachyspira	9	-0.0442521	0.672924
g_Brachyspira	20	-0.0442521	0.672924
g_Brachyspira	7	-0.0442521	0.672924
g_Brachyspira	14	-0.0442521	0.672924
g_Victivallis	4	0.0441287	0.673783
g_Desulfovibrio	17	-0.0439572	0.674978
g_Bacteroides	23	0.0437165	0.676657
g_Ruminococcus	23	-0.0437165	0.676657
g_Holdemania	19	-0.0437095	0.676706
g_Bifidobacterium	12	-0.0436401	0.677191
g_Haemophilus	23	-0.0434396	0.678591
g_Phascolarctobacterium	2	0.0432808	0.6797
g_Staphylococcus	23	-0.0430331	0.681432
g_Staphylococcus	24	-0.0430331	0.681432
g_Fusobacterium	23	-0.0430331	0.681432
g_Fusobacterium	24	-0.0430331	0.681432
g_Pyramidobacter	23	-0.0430331	0.681432
g_Pyramidobacter	24	-0.0430331	0.681432
g_Mitsuokella	23	-0.0430331	0.681432
g_Mitsuokella	24	-0.0430331	0.681432
g_Proteus	23	-0.0430331	0.681432
g_Proteus	24	-0.0430331	0.681432
g_Oxalobacter	23	-0.0430331	0.681432
g_Oxalobacter	24	-0.0430331	0.681432
g_Peptostreptococcus	23	-0.0430331	0.681432
g_Peptostreptococcus	24	-0.0430331	0.681432
g_Paraprevotella	18	-0.0429908	0.681728
g_Paraprevotella	3	-0.0429908	0.681728
g_Paraprevotella	4	-0.0429908	0.681728
g_Paraprevotella	21	-0.0429908	0.681728
g_Enterococcus	18	-0.0429908	0.681728
g_Enterococcus	3	-0.0429908	0.681728
g_Enterococcus	4	-0.0429908	0.681728
g_Methanosphaera	18	-0.0429908	0.681728
g_Methanosphaera	3	-0.0429908	0.681728
g_Methanosphaera	4	-0.0429908	0.681728
g_Methanosphaera	21	-0.0429908	0.681728
g_Rothia	18	-0.0429908	0.681728
g_Rothia	3	-0.0429908	0.681728
g_Rothia	4	-0.0429908	0.681728
g_Holdemania	6	-0.0428293	0.682858
g_Subdoligranulum	2	0.0426287	0.684263
g_Odoribacter	8	0.0426226	0.684306
g_Parabacteroides	8	-0.0426209	0.684318
g_Roseburia	12	0.0426199	0.684325
g_Odoribacter	21	-0.0425688	0.684683
g_Parabacteroides	3	0.0425671	0.684695
g_Eggerthella	17	0.0425405	0.684882
g_Haemophilus	16	-0.0420489	0.688331
g_Streptococcus	5	0.0419618	0.688943
g_Odoribacter	9	0.0419451	0.68906
g_Roseburia	5	-0.0419424	0.689079
g_Oscillibacter	19	-0.0419418	0.689084
g_Prevotella	14	0.0418816	0.689506
g_Coprobacillus	13	-0.0416062	0.691443
g_Phascolarctobacterium	10	0.041124	0.694838
g_Akkermansia	17	-0.0407701	0.697334
g_Prevotella	17	-0.040768	0.697349
g_Bifidobacterium	8	0.0405954	0.698567
g_Bacteroides	2	0.0405898	0.698607
g_Butyrivibrio	10	0.0401995	0.701365
g_Anaerotruncus	5	-0.0399087	0.703423
g_Coprobacillus	18	0.0397293	0.704693
g_Coprococcus	9	0.0396205	0.705464
g_Staphylococcus	22	-0.0396059	0.705567
g_Fusobacterium	22	-0.0396059	0.705567
g_Pyramidobacter	17	-0.0396059	0.705567
g_Pyramidobacter	22	-0.0396059	0.705567
g_Mitsuokella	17	-0.0396059	0.705567
g_Mitsuokella	22	-0.0396059	0.705567
g_Proteus	17	-0.0396059	0.705567
g_Oxalobacter	17	-0.0396059	0.705567
g_Oxalobacter	22	-0.0396059	0.705567
g_Peptostreptococcus	17	-0.0396059	0.705567
g_Peptostreptococcus	22	-0.0396059	0.705567
g_Enterobacter	18	-0.0395785	0.705761
g_Enterobacter	3	-0.0395785	0.705761
g_Enterobacter	4	-0.0395785	0.705761
g_Megasphaera	6	-0.0393657	0.70727
g_Megasphaera	2	-0.0393657	0.70727
g_Megasphaera	12	-0.0393657	0.70727
g_Megasphaera	16	-0.0393657	0.70727
g_Megasphaera	15	-0.0393657	0.70727
g_Megasphaera	8	-0.0393657	0.70727
g_Megasphaera	13	-0.0393657	0.70727
g_Solobacterium	2	-0.0393657	0.70727
g_Solobacterium	12	-0.0393657	0.70727
g_Solobacterium	16	-0.0393657	0.70727
g_Solobacterium	15	-0.0393657	0.70727
g_Solobacterium	8	-0.0393657	0.70727
g_Solobacterium	13	-0.0393657	0.70727
g_Pediococcus	6	-0.0393657	0.70727
g_Pediococcus	12	-0.0393657	0.70727
g_Pediococcus	16	-0.0393657	0.70727
g_Pediococcus	15	-0.0393657	0.70727
g_Pediococcus	8	-0.0393657	0.70727
g_Pediococcus	13	-0.0393657	0.70727
g_Parascardovia	6	-0.0393657	0.70727
g_Parascardovia	2	-0.0393657	0.70727
g_Parascardovia	12	-0.0393657	0.70727
g_Parascardovia	16	-0.0393657	0.70727
g_Parascardovia	15	-0.0393657	0.70727
g_Parascardovia	8	-0.0393657	0.70727
g_Parascardovia	13	-0.0393657	0.70727
g_Turicibacter	19	-0.0393598	0.707312
g_Turicibacter	10	-0.0393598	0.707312
g_Turicibacter	11	-0.0393598	0.707312
g_Turicibacter	9	-0.0393598	0.707312
g_Turicibacter	5	-0.0393598	0.707312
g_Turicibacter	20	-0.0393598	0.707312
g_Turicibacter	7	-0.0393598	0.707312
g_Granulicatella	19	-0.0393598	0.707312
g_Granulicatella	10	-0.0393598	0.707312
g_Granulicatella	11	-0.0393598	0.707312
g_Granulicatella	9	-0.0393598	0.707312
g_Granulicatella	5	-0.0393598	0.707312
g_Granulicatella	20	-0.0393598	0.707312
g_Granulicatella	7	-0.0393598	0.707312
g_Granulicatella	14	-0.0393598	0.707312
g_Pseudomonas	19	-0.0393598	0.707312
g_Pseudomonas	10	-0.0393598	0.707312
g_Pseudomonas	11	-0.0393598	0.707312
g_Pseudomonas	9	-0.0393598	0.707312
g_Pseudomonas	20	-0.0393598	0.707312
g_Pseudomonas	7	-0.0393598	0.707312
g_Pseudomonas	14	-0.0393598	0.707312
g_Citrobacter	19	-0.0393598	0.707312
g_Citrobacter	10	-0.0393598	0.707312
g_Citrobacter	11	-0.0393598	0.707312
g_Citrobacter	9	-0.0393598	0.707312
g_Citrobacter	20	-0.0393598	0.707312
g_Citrobacter	7	-0.0393598	0.707312
g_Citrobacter	14	-0.0393598	0.707312
g_Pseudoflavonifractor	21	0.0393286	0.707533
g_Alistipes	23	-0.0390327	0.709633
g_Faecalibacterium	24	0.0390326	0.709634
g_Prevotella	8	-0.0386242	0.712537
g_Oscillibacter	15	0.0385603	0.712991
g_Blautia	21	-0.0383217	0.714689
g_Dialister	1	-0.037761	0.718685
g_Bilophila	19	-0.0373357	0.721721
g_Streptococcus	20	-0.0372994	0.72198
g_Coprococcus	19	-0.0372899	0.722048
g_Faecalibacterium	11	-0.0372816	0.722108
g_Veillonella	3	0.037262	0.722248
g_Bilophila	3	0.0369436	0.724523
g_Ruminococcus	21	0.0368901	0.724907
g_Odoribacter	17	0.0368849	0.724944
g_Holdemania	23	-0.03661	0.726911
g_Collinsella	13	0.0365389	0.72742
g_Alistipes	12	-0.0365309	0.727478
g_Faecalibacterium	2	-0.0365308	0.727479
g_Escherichia	10	-0.0364132	0.728321
g_Acidaminococcus	24	0.0361677	0.730081
g_Lactococcus	6	0.0361206	0.730419
g_Fusobacterium	1	-0.0359443	0.731684
g_Mitsuokella	1	-0.0359443	0.731684
g_Proteus	1	-0.0359443	0.731684
g_Oxalobacter	1	-0.0359443	0.731684
g_Porphyromonas	18	-0.0359281	0.7318
g_Porphyromonas	3	-0.0359281	0.7318
g_Porphyromonas	4	-0.0359281	0.7318
g_Porphyromonas	21	-0.0359281	0.7318
g_Gemella	18	-0.0359281	0.7318
g_Gemella	3	-0.0359281	0.7318
g_Gemella	4	-0.0359281	0.7318
g_Klebsiella	18	-0.0359281	0.7318
g_Klebsiella	3	-0.0359281	0.7318
g_Klebsiella	4	-0.0359281	0.7318
g_Brachyspira	18	-0.0359281	0.7318
g_Brachyspira	3	-0.0359281	0.7318
g_Brachyspira	4	-0.0359281	0.7318
g_Brachyspira	21	-0.0359281	0.7318
g_Holdemania	14	0.035514	0.734774
g_Bifidobacterium	10	-0.0349563	0.738785
g_Haemophilus	13	-0.0348405	0.739619
g_Bilophila	15	0.0345514	0.741703
g_Collinsella	12	-0.034509	0.742009
g_Prevotella	2	-0.0343326	0.74328
g_Faecalibacterium	21	-0.0340524	0.745303
g_Dialister	21	0.0339787	0.745835
g_Megasphaera	19	-0.0338974	0.746422
g_Megasphaera	11	-0.0338974	0.746422
g_Megasphaera	9	-0.0338974	0.746422
g_Megasphaera	5	-0.0338974	0.746422
g_Megasphaera	20	-0.0338974	0.746422
g_Megasphaera	7	-0.0338974	0.746422
g_Megasphaera	14	-0.0338974	0.746422
g_Solobacterium	10	-0.0338974	0.746422
g_Solobacterium	11	-0.0338974	0.746422
g_Solobacterium	9	-0.0338974	0.746422
g_Solobacterium	5	-0.0338974	0.746422
g_Solobacterium	20	-0.0338974	0.746422
g_Solobacterium	7	-0.0338974	0.746422
g_Solobacterium	14	-0.0338974	0.746422
g_Pediococcus	19	-0.0338974	0.746422
g_Pediococcus	10	-0.0338974	0.746422
g_Pediococcus	11	-0.0338974	0.746422
g_Pediococcus	9	-0.0338974	0.746422
g_Pediococcus	5	-0.0338974	0.746422
g_Pediococcus	20	-0.0338974	0.746422
g_Pediococcus	7	-0.0338974	0.746422
g_Pediococcus	14	-0.0338974	0.746422
g_Parascardovia	19	-0.0338974	0.746422
g_Parascardovia	10	-0.0338974	0.746422
g_Parascardovia	11	-0.0338974	0.746422
g_Parascardovia	9	-0.0338974	0.746422
g_Parascardovia	5	-0.0338974	0.746422
g_Parascardovia	20	-0.0338974	0.746422
g_Parascardovia	14	-0.0338974	0.746422
g_Butyrivibrio	5	0.0334996	0.749297
g_Victivallis	20	0.0334478	0.749672
g_Coprococcus	23	0.0327947	0.754401
g_Holdemania	9	0.0327822	0.754492
g_Blautia	5	0.0326323	0.755579
g_Collinsella	9	-0.0326286	0.755605
g_Ruminococcus	7	-0.0326214	0.755658
g_Dorea	14	0.0326214	0.755658
g_Dorea	15	0.0324718	0.756743
g_Butyrivibrio	12	0.0320955	0.759474
g_Prevotella	5	-0.0320271	0.759971
g_Staphylococcus	6	-0.0319642	0.760428
g_Staphylococcus	2	-0.0319642	0.760428
g_Staphylococcus	12	-0.0319642	0.760428
g_Staphylococcus	16	-0.0319642	0.760428
g_Staphylococcus	15	-0.0319642	0.760428
g_Staphylococcus	8	-0.0319642	0.760428
g_Staphylococcus	13	-0.0319642	0.760428
g_Fusobacterium	6	-0.0319642	0.760428
g_Fusobacterium	2	-0.0319642	0.760428
g_Fusobacterium	12	-0.0319642	0.760428
g_Fusobacterium	15	-0.0319642	0.760428
g_Fusobacterium	8	-0.0319642	0.760428
g_Fusobacterium	13	-0.0319642	0.760428
g_Pyramidobacter	6	-0.0319642	0.760428
g_Pyramidobacter	2	-0.0319642	0.760428
g_Pyramidobacter	16	-0.0319642	0.760428
g_Pyramidobacter	15	-0.0319642	0.760428
g_Pyramidobacter	8	-0.0319642	0.760428
g_Pyramidobacter	13	-0.0319642	0.760428
g_Mitsuokella	6	-0.0319642	0.760428
g_Mitsuokella	2	-0.0319642	0.760428
g_Mitsuokella	12	-0.0319642	0.760428
g_Mitsuokella	16	-0.0319642	0.760428
g_Mitsuokella	15	-0.0319642	0.760428
g_Mitsuokella	13	-0.0319642	0.760428
g_Proteus	6	-0.0319642	0.760428
g_Proteus	12	-0.0319642	0.760428
g_Proteus	16	-0.0319642	0.760428
g_Proteus	15	-0.0319642	0.760428
g_Proteus	8	-0.0319642	0.760428
g_Proteus	13	-0.0319642	0.760428
g_Oxalobacter	6	-0.0319642	0.760428
g_Oxalobacter	2	-0.0319642	0.760428
g_Oxalobacter	16	-0.0319642	0.760428
g_Oxalobacter	15	-0.0319642	0.760428
g_Oxalobacter	8	-0.0319642	0.760428
g_Oxalobacter	13	-0.0319642	0.760428
g_Peptostreptococcus	6	-0.0319642	0.760428
g_Peptostreptococcus	2	-0.0319642	0.760428
g_Peptostreptococcus	12	-0.0319642	0.760428
g_Peptostreptococcus	16	-0.0319642	0.760428
g_Peptostreptococcus	15	-0.0319642	0.760428
g_Peptostreptococcus	8	-0.0319642	0.760428
g_Peptostreptococcus	13	-0.0319642	0.760428
g_Turicibacter	18	-0.0319561	0.760487
g_Turicibacter	3	-0.0319561	0.760487
g_Turicibacter	4	-0.0319561	0.760487
g_Granulicatella	18	-0.0319561	0.760487
g_Granulicatella	3	-0.0319561	0.760487
g_Granulicatella	4	-0.0319561	0.760487
g_Pseudomonas	18	-0.0319561	0.760487
g_Pseudomonas	3	-0.0319561	0.760487
g_Pseudomonas	4	-0.0319561	0.760487
g_Pseudomonas	21	-0.0319561	0.760487
g_Citrobacter	18	-0.0319561	0.760487
g_Citrobacter	3	-0.0319561	0.760487
g_Citrobacter	4	-0.0319561	0.760487
g_Bilophila	17	0.0318988	0.760903
g_Collinsella	22	0.0318597	0.761187
g_Akkermansia	1	0.0314507	0.764161
g_Faecalibacterium	23	0.0312261	0.765796
g_Bilophila	1	0.0310829	0.766839
g_Capnocytophaga	9	0.0309962	0.767471
g_Victivallis	9	-0.0306605	0.769918
g_Streptococcus	12	-0.0304569	0.771403
g_Roseburia	8	-0.0304428	0.771506
g_Bacteroides	13	0.0304423	0.771509
g_Subdoligranulum	10	-0.030298	0.772562
g_Roseburia	19	-0.0302917	0.772608
g_Alistipes	14	0.0302914	0.772611
g_Weissella	23	-0.0302614	0.77283
g_Weissella	24	-0.0302614	0.77283
g_Peptoniphilus	23	-0.0302614	0.77283
g_Peptoniphilus	24	-0.0302614	0.77283
g_Anaerococcus	23	-0.0302614	0.77283
g_Anaerococcus	24	-0.0302614	0.77283
g_Arcobacter	23	-0.0302614	0.77283
g_Arcobacter	24	-0.0302614	0.77283
g_Aggregatibacter	23	-0.0302614	0.77283
g_Aggregatibacter	24	-0.0302614	0.77283
g_Salmonella	23	-0.0302614	0.77283
g_Salmonella	24	-0.0302614	0.77283
g_Succinatimonas	23	-0.0302614	0.77283
g_Succinatimonas	24	-0.0302614	0.77283
g_Cryptobacterium	23	-0.0302614	0.77283
g_Cryptobacterium	24	-0.0302614	0.77283
g_Corynebacterium	23	-0.0302614	0.77283
g_Corynebacterium	24	-0.0302614	0.77283
g_Mobiluncus	23	-0.0302614	0.77283
g_Mobiluncus	24	-0.0302614	0.77283
g_Clostridium	17	-0.0302309	0.773052
g_Pseudoflavonifractor	13	0.0292525	0.780206
g_Coprococcus	1	-0.0292185	0.780454
g_Sutterella	24	-0.0290154	0.781942
g_Holdemania	13	-0.0285529	0.785332
g_Akkermansia	24	0.0284774	0.785886
g_Pseudoflavonifractor	10	-0.0284184	0.786319
g_Bifidobacterium	4	-0.0283809	0.786593
g_Phascolarctobacterium	6	0.0283564	0.786774
g_Coprococcus	10	0.0279674	0.789629
g_Coprococcus	5	0.0279674	0.789629
g_Bifidobacterium	19	-0.0279651	0.789646
g_Bacteroides	14	-0.0279612	0.789675
g_Ruminococcus	14	0.0279612	0.789675
g_Weissella	17	-0.0278513	0.790482
g_Weissella	22	-0.0278513	0.790482
g_Peptoniphilus	17	-0.0278513	0.790482
g_Peptoniphilus	22	-0.0278513	0.790482
g_Anaerococcus	17	-0.0278513	0.790482
g_Anaerococcus	22	-0.0278513	0.790482
g_Arcobacter	17	-0.0278513	0.790482
g_Arcobacter	22	-0.0278513	0.790482
g_Aggregatibacter	17	-0.0278513	0.790482
g_Aggregatibacter	22	-0.0278513	0.790482
g_Salmonella	17	-0.0278513	0.790482
g_Salmonella	22	-0.0278513	0.790482
g_Succinatimonas	17	-0.0278513	0.790482
g_Succinatimonas	22	-0.0278513	0.790482
g_Cryptobacterium	17	-0.0278513	0.790482
g_Cryptobacterium	22	-0.0278513	0.790482
g_Corynebacterium	17	-0.0278513	0.790482
g_Corynebacterium	22	-0.0278513	0.790482
g_Mobiluncus	17	-0.0278513	0.790482
g_Mobiluncus	22	-0.0278513	0.790482
g_Haemophilus	7	-0.027587	0.792425
g_Staphylococcus	19	-0.0275241	0.792887
g_Staphylococcus	10	-0.0275241	0.792887
g_Staphylococcus	11	-0.0275241	0.792887
g_Staphylococcus	9	-0.0275241	0.792887
g_Staphylococcus	5	-0.0275241	0.792887
g_Staphylococcus	20	-0.0275241	0.792887
g_Staphylococcus	7	-0.0275241	0.792887
g_Staphylococcus	14	-0.0275241	0.792887
g_Fusobacterium	19	-0.0275241	0.792887
g_Fusobacterium	10	-0.0275241	0.792887
g_Fusobacterium	11	-0.0275241	0.792887
g_Fusobacterium	9	-0.0275241	0.792887
g_Fusobacterium	5	-0.0275241	0.792887
g_Fusobacterium	20	-0.0275241	0.792887
g_Fusobacterium	7	-0.0275241	0.792887
g_Fusobacterium	14	-0.0275241	0.792887
g_Pyramidobacter	19	-0.0275241	0.792887
g_Pyramidobacter	10	-0.0275241	0.792887
g_Pyramidobacter	11	-0.0275241	0.792887
g_Pyramidobacter	9	-0.0275241	0.792887
g_Pyramidobacter	5	-0.0275241	0.792887
g_Pyramidobacter	20	-0.0275241	0.792887
g_Pyramidobacter	7	-0.0275241	0.792887
g_Pyramidobacter	14	-0.0275241	0.792887
g_Mitsuokella	19	-0.0275241	0.792887
g_Mitsuokella	10	-0.0275241	0.792887
g_Mitsuokella	11	-0.0275241	0.792887
g_Mitsuokella	5	-0.0275241	0.792887
g_Mitsuokella	20	-0.0275241	0.792887
g_Mitsuokella	7	-0.0275241	0.792887
g_Mitsuokella	14	-0.0275241	0.792887
g_Proteus	19	-0.0275241	0.792887
g_Proteus	10	-0.0275241	0.792887
g_Proteus	11	-0.0275241	0.792887
g_Proteus	9	-0.0275241	0.792887
g_Proteus	5	-0.0275241	0.792887
g_Proteus	20	-0.0275241	0.792887
g_Proteus	7	-0.0275241	0.792887
g_Proteus	14	-0.0275241	0.792887
g_Oxalobacter	19	-0.0275241	0.792887
g_Oxalobacter	10	-0.0275241	0.792887
g_Oxalobacter	11	-0.0275241	0.792887
g_Oxalobacter	9	-0.0275241	0.792887
g_Oxalobacter	5	-0.0275241	0.792887
g_Oxalobacter	20	-0.0275241	0.792887
g_Oxalobacter	7	-0.0275241	0.792887
g_Oxalobacter	14	-0.0275241	0.792887
g_Peptostreptococcus	19	-0.0275241	0.792887
g_Peptostreptococcus	10	-0.0275241	0.792887
g_Peptostreptococcus	11	-0.0275241	0.792887
g_Peptostreptococcus	9	-0.0275241	0.792887
g_Peptostreptococcus	5	-0.0275241	0.792887
g_Peptostreptococcus	20	-0.0275241	0.792887
g_Peptostreptococcus	7	-0.0275241	0.792887
g_Megasphaera	18	-0.0275212	0.792909
g_Megasphaera	3	-0.0275212	0.792909
g_Megasphaera	4	-0.0275212	0.792909
g_Megasphaera	21	-0.0275212	0.792909
g_Solobacterium	18	-0.0275212	0.792909
g_Solobacterium	3	-0.0275212	0.792909
g_Solobacterium	4	-0.0275212	0.792909
g_Solobacterium	21	-0.0275212	0.792909
g_Pediococcus	18	-0.0275212	0.792909
g_Pediococcus	3	-0.0275212	0.792909
g_Pediococcus	4	-0.0275212	0.792909
g_Pediococcus	21	-0.0275212	0.792909
g_Parascardovia	3	-0.0275212	0.792909
g_Parascardovia	4	-0.0275212	0.792909
g_Parascardovia	21	-0.0275212	0.792909
g_Prevotella	21	0.0270028	0.796723
g_Capnocytophaga	8	0.0269973	0.796763
g_Holdemania	18	0.0266157	0.799575
g_Butyrivibrio	22	-0.0265124	0.800336
g_Butyrivibrio	8	0.02626	0.802197
g_Victivallis	22	-0.0260703	0.803597
g_Actinomyces	22	0.0258554	0.805183
g_Bacteroides	9	0.0256311	0.80684
g_Bacteroides	7	0.0256311	0.80684
g_Capnocytophaga	14	-0.0253605	0.808839
g_Weissella	1	-0.0252764	0.809461
g_Peptoniphilus	1	-0.0252764	0.809461
g_Anaerococcus	1	-0.0252764	0.809461
g_Arcobacter	1	-0.0252764	0.809461
g_Aggregatibacter	1	-0.0252764	0.809461
g_Salmonella	1	-0.0252764	0.809461
g_Succinatimonas	1	-0.0252764	0.809461
g_Cryptobacterium	1	-0.0252764	0.809461
g_Corynebacterium	1	-0.0252764	0.809461
g_Mobiluncus	1	-0.0252764	0.809461
g_Roseburia	17	-0.0251472	0.810417
g_Actinomyces	3	0.0250085	0.811442
g_Dialister	4	-0.0247118	0.813638
g_Holdemania	10	-0.0245866	0.814565
g_Roseburia	16	-0.0243542	0.816286
g_Anaerotruncus	2	-0.024332	0.816451
g_Capnocytophaga	22	0.0243284	0.816477
g_Pseudoflavonifractor	1	0.0242916	0.81675
g_Veillonella	1	-0.0239741	0.819104
g_Anaerotruncus	14	-0.0239452	0.819318
g_Bacteroides	1	0.0237348	0.820878
g_Pseudoflavonifractor	3	0.0235972	0.821899
g_Subdoligranulum	9	0.0233062	0.82406
g_Parabacteroides	7	0.0233019	0.824091
g_Eubacterium	14	0.0233011	0.824097
g_Veillonella	6	-0.0231733	0.825046
g_Veillonella	12	0.0231733	0.825046
g_Actinomyces	10	-0.0231019	0.825576
g_Dialister	20	-0.0228278	0.827613
g_Dialister	14	0.0228278	0.827613
g_Lactobacillus	11	-0.0228035	0.827794
g_Alistipes	3	-0.0227017	0.828551
g_Eubacterium	18	-0.0227017	0.828551
g_Lactococcus	1	0.0226049	0.829271
g_Weissella	6	-0.0224776	0.830218
g_Weissella	2	-0.0224776	0.830218
g_Weissella	16	-0.0224776	0.830218
g_Weissella	15	-0.0224776	0.830218
g_Weissella	8	-0.0224776	0.830218
g_Weissella	13	-0.0224776	0.830218
g_Peptoniphilus	6	-0.0224776	0.830218
g_Peptoniphilus	12	-0.0224776	0.830218
g_Peptoniphilus	16	-0.0224776	0.830218
g_Peptoniphilus	15	-0.0224776	0.830218
g_Peptoniphilus	8	-0.0224776	0.830218
g_Peptoniphilus	13	-0.0224776	0.830218
g_Anaerococcus	6	-0.0224776	0.830218
g_Anaerococcus	2	-0.0224776	0.830218
g_Anaerococcus	12	-0.0224776	0.830218
g_Anaerococcus	16	-0.0224776	0.830218
g_Anaerococcus	15	-0.0224776	0.830218
g_Anaerococcus	8	-0.0224776	0.830218
g_Anaerococcus	13	-0.0224776	0.830218
g_Arcobacter	2	-0.0224776	0.830218
g_Arcobacter	12	-0.0224776	0.830218
g_Arcobacter	16	-0.0224776	0.830218
g_Arcobacter	15	-0.0224776	0.830218
g_Arcobacter	8	-0.0224776	0.830218
g_Arcobacter	13	-0.0224776	0.830218
g_Aggregatibacter	6	-0.0224776	0.830218
g_Aggregatibacter	2	-0.0224776	0.830218
g_Aggregatibacter	12	-0.0224776	0.830218
g_Aggregatibacter	16	-0.0224776	0.830218
g_Aggregatibacter	8	-0.0224776	0.830218
g_Aggregatibacter	13	-0.0224776	0.830218
g_Salmonella	6	-0.0224776	0.830218
g_Salmonella	2	-0.0224776	0.830218
g_Salmonella	12	-0.0224776	0.830218
g_Salmonella	16	-0.0224776	0.830218
g_Salmonella	15	-0.0224776	0.830218
g_Salmonella	8	-0.0224776	0.830218
g_Salmonella	13	-0.0224776	0.830218
g_Succinatimonas	6	-0.0224776	0.830218
g_Succinatimonas	2	-0.0224776	0.830218
g_Succinatimonas	12	-0.0224776	0.830218
g_Succinatimonas	16	-0.0224776	0.830218
g_Succinatimonas	15	-0.0224776	0.830218
g_Succinatimonas	8	-0.0224776	0.830218
g_Succinatimonas	13	-0.0224776	0.830218
g_Cryptobacterium	2	-0.0224776	0.830218
g_Cryptobacterium	12	-0.0224776	0.830218
g_Cryptobacterium	16	-0.0224776	0.830218
g_Cryptobacterium	15	-0.0224776	0.830218
g_Cryptobacterium	8	-0.0224776	0.830218
g_Cryptobacterium	13	-0.0224776	0.830218
g_Corynebacterium	6	-0.0224776	0.830218
g_Corynebacterium	2	-0.0224776	0.830218
g_Corynebacterium	12	-0.0224776	0.830218
g_Corynebacterium	16	-0.0224776	0.830218
g_Corynebacterium	15	-0.0224776	0.830218
g_Corynebacterium	8	-0.0224776	0.830218
g_Corynebacterium	13	-0.0224776	0.830218
g_Mobiluncus	6	-0.0224776	0.830218
g_Mobiluncus	12	-0.0224776	0.830218
g_Mobiluncus	16	-0.0224776	0.830218
g_Mobiluncus	15	-0.0224776	0.830218
g_Mobiluncus	8	-0.0224776	0.830218
g_Mobiluncus	13	-0.0224776	0.830218
g_Desulfovibrio	6	0.0224059	0.830751
g_Staphylococcus	18	-0.0223467	0.831191
g_Staphylococcus	3	-0.0223467	0.831191
g_Staphylococcus	4	-0.0223467	0.831191
g_Staphylococcus	21	-0.0223467	0.831191
g_Fusobacterium	18	-0.0223467	0.831191
g_Fusobacterium	3	-0.0223467	0.831191
g_Fusobacterium	4	-0.0223467	0.831191
g_Fusobacterium	21	-0.0223467	0.831191
g_Pyramidobacter	18	-0.0223467	0.831191
g_Pyramidobacter	3	-0.0223467	0.831191
g_Pyramidobacter	4	-0.0223467	0.831191
g_Pyramidobacter	21	-0.0223467	0.831191
g_Mitsuokella	18	-0.0223467	0.831191
g_Mitsuokella	3	-0.0223467	0.831191
g_Mitsuokella	4	-0.0223467	0.831191
g_Mitsuokella	21	-0.0223467	0.831191
g_Proteus	18	-0.0223467	0.831191
g_Proteus	3	-0.0223467	0.831191
g_Proteus	4	-0.0223467	0.831191
g_Proteus	21	-0.0223467	0.831191
g_Oxalobacter	18	-0.0223467	0.831191
g_Oxalobacter	3	-0.0223467	0.831191
g_Oxalobacter	21	-0.0223467	0.831191
g_Peptostreptococcus	18	-0.0223467	0.831191
g_Peptostreptococcus	3	-0.0223467	0.831191
g_Peptostreptococcus	4	-0.0223467	0.831191
g_Peptostreptococcus	21	-0.0223467	0.831191
g_Coprococcus	12	-0.0223293	0.83132
g_Odoribacter	6	0.0223261	0.831344
g_Veillonella	22	0.0220136	0.833671
g_Actinomyces	21	0.0218825	0.834647
g_Anaerotruncus	17	-0.0210565	0.840803
g_Coprobacillus	20	0.0209717	0.841436
g_Haemophilus	24	0.0203334	0.846201
g_Clostridium	15	0.0203317	0.846213
g_Alistipes	6	-0.020295	0.846488
g_Alistipes	16	-0.020295	0.846488
g_Faecalibacterium	8	0.0202949	0.846488
g_Subdoligranulum	1	0.0200878	0.848036
g_Lactobacillus	10	0.0199531	0.849043
g_Desulfovibrio	8	0.0196052	0.851644
g_Victivallis	10	0.0195112	0.852347
g_Desulfovibrio	23	0.0193917	0.853241
g_Weissella	19	-0.0193552	0.853514
g_Weissella	10	-0.0193552	0.853514
g_Weissella	11	-0.0193552	0.853514
g_Weissella	9	-0.0193552	0.853514
g_Weissella	5	-0.0193552	0.853514
g_Weissella	20	-0.0193552	0.853514
g_Weissella	7	-0.0193552	0.853514
g_Weissella	14	-0.0193552	0.853514
g_Peptoniphilus	19	-0.0193552	0.853514
g_Peptoniphilus	10	-0.0193552	0.853514
g_Peptoniphilus	11	-0.0193552	0.853514
g_Peptoniphilus	9	-0.0193552	0.853514
g_Peptoniphilus	5	-0.0193552	0.853514
g_Peptoniphilus	20	-0.0193552	0.853514
g_Peptoniphilus	7	-0.0193552	0.853514
g_Peptoniphilus	14	-0.0193552	0.853514
g_Anaerococcus	19	-0.0193552	0.853514
g_Anaerococcus	10	-0.0193552	0.853514
g_Anaerococcus	11	-0.0193552	0.853514
g_Anaerococcus	9	-0.0193552	0.853514
g_Anaerococcus	5	-0.0193552	0.853514
g_Anaerococcus	20	-0.0193552	0.853514
g_Anaerococcus	7	-0.0193552	0.853514
g_Arcobacter	19	-0.0193552	0.853514
g_Arcobacter	10	-0.0193552	0.853514
g_Arcobacter	11	-0.0193552	0.853514
g_Arcobacter	9	-0.0193552	0.853514
g_Arcobacter	5	-0.0193552	0.853514
g_Arcobacter	20	-0.0193552	0.853514
g_Arcobacter	7	-0.0193552	0.853514
g_Arcobacter	14	-0.0193552	0.853514
g_Aggregatibacter	19	-0.0193552	0.853514
g_Aggregatibacter	10	-0.0193552	0.853514
g_Aggregatibacter	11	-0.0193552	0.853514
g_Aggregatibacter	9	-0.0193552	0.853514
g_Aggregatibacter	5	-0.0193552	0.853514
g_Aggregatibacter	20	-0.0193552	0.853514
g_Aggregatibacter	7	-0.0193552	0.853514
g_Aggregatibacter	14	-0.0193552	0.853514
g_Salmonella	19	-0.0193552	0.853514
g_Salmonella	10	-0.0193552	0.853514
g_Salmonella	11	-0.0193552	0.853514
g_Salmonella	9	-0.0193552	0.853514
g_Salmonella	5	-0.0193552	0.853514
g_Salmonella	20	-0.0193552	0.853514
g_Salmonella	7	-0.0193552	0.853514
g_Salmonella	14	-0.0193552	0.853514
g_Succinatimonas	19	-0.0193552	0.853514
g_Succinatimonas	10	-0.0193552	0.853514
g_Succinatimonas	9	-0.0193552	0.853514
g_Succinatimonas	5	-0.0193552	0.853514
g_Succinatimonas	20	-0.0193552	0.853514
g_Succinatimonas	7	-0.0193552	0.853514
g_Succinatimonas	14	-0.0193552	0.853514
g_Cryptobacterium	19	-0.0193552	0.853514
g_Cryptobacterium	10	-0.0193552	0.853514
g_Cryptobacterium	11	-0.0193552	0.853514
g_Cryptobacterium	9	-0.0193552	0.853514
g_Cryptobacterium	5	-0.0193552	0.853514
g_Cryptobacterium	20	-0.0193552	0.853514
g_Cryptobacterium	7	-0.0193552	0.853514
g_Cryptobacterium	14	-0.0193552	0.853514
g_Corynebacterium	19	-0.0193552	0.853514
g_Corynebacterium	10	-0.0193552	0.853514
g_Corynebacterium	11	-0.0193552	0.853514
g_Corynebacterium	5	-0.0193552	0.853514
g_Corynebacterium	20	-0.0193552	0.853514
g_Corynebacterium	7	-0.0193552	0.853514
g_Corynebacterium	14	-0.0193552	0.853514
g_Mobiluncus	19	-0.0193552	0.853514
g_Mobiluncus	10	-0.0193552	0.853514
g_Mobiluncus	11	-0.0193552	0.853514
g_Mobiluncus	9	-0.0193552	0.853514
g_Mobiluncus	5	-0.0193552	0.853514
g_Mobiluncus	20	-0.0193552	0.853514
g_Mobiluncus	7	-0.0193552	0.853514
g_Mobiluncus	14	-0.0193552	0.853514
g_Desulfovibrio	19	0.0192935	0.853976
g_Bifidobacterium	24	-0.0187383	0.858133
g_Odoribacter	24	-0.0187371	0.858141
g_Parabacteroides	9	-0.0186415	0.858857
g_Blautia	8	-0.0182715	0.86163
g_Odoribacter	1	-0.018259	0.861724
g_Coprobacillus	23	-0.0179557	0.863998
g_Escherichia	23	-0.0178926	0.864472
g_Dialister	5	-0.017755	0.865504
g_Escherichia	21	0.0177383	0.86563
g_Desulfovibrio	1	-0.017637	0.866389
g_Blautia	12	0.0172564	0.869246
g_Eggerthella	7	0.0172454	0.869329
g_Parabacteroides	24	0.017175	0.869858
g_Eggerthella	8	-0.0171663	0.869923
g_Dialister	24	0.0169956	0.871206
g_Coprobacillus	1	-0.0164324	0.875438
g_Holdemania	7	-0.0163911	0.875749
g_Streptococcus	19	-0.0163185	0.876294
g_Subdoligranulum	11	-0.0163143	0.876326
g_Parabacteroides	15	0.0162365	0.876911
g_Eubacterium	16	0.016236	0.876915
g_Anaerotruncus	16	0.0162213	0.877025
g_Veillonella	5	0.0159635	0.878965
g_Weissella	18	-0.0157145	0.880839
g_Weissella	3	-0.0157145	0.880839
g_Weissella	4	-0.0157145	0.880839
g_Weissella	21	-0.0157145	0.880839
g_Peptoniphilus	18	-0.0157145	0.880839
g_Peptoniphilus	3	-0.0157145	0.880839
g_Peptoniphilus	4	-0.0157145	0.880839
g_Peptoniphilus	21	-0.0157145	0.880839
g_Anaerococcus	18	-0.0157145	0.880839
g_Anaerococcus	3	-0.0157145	0.880839
g_Anaerococcus	4	-0.0157145	0.880839
g_Anaerococcus	21	-0.0157145	0.880839
g_Arcobacter	18	-0.0157145	0.880839
g_Arcobacter	3	-0.0157145	0.880839
g_Arcobacter	4	-0.0157145	0.880839
g_Arcobacter	21	-0.0157145	0.880839
g_Aggregatibacter	18	-0.0157145	0.880839
g_Aggregatibacter	3	-0.0157145	0.880839
g_Aggregatibacter	4	-0.0157145	0.880839
g_Aggregatibacter	21	-0.0157145	0.880839
g_Salmonella	18	-0.0157145	0.880839
g_Salmonella	3	-0.0157145	0.880839
g_Salmonella	4	-0.0157145	0.880839
g_Succinatimonas	18	-0.0157145	0.880839
g_Succinatimonas	3	-0.0157145	0.880839
g_Succinatimonas	4	-0.0157145	0.880839
g_Succinatimonas	21	-0.0157145	0.880839
g_Cryptobacterium	18	-0.0157145	0.880839
g_Cryptobacterium	3	-0.0157145	0.880839
g_Cryptobacterium	4	-0.0157145	0.880839
g_Cryptobacterium	21	-0.0157145	0.880839
g_Corynebacterium	18	-0.0157145	0.880839
g_Corynebacterium	3	-0.0157145	0.880839
g_Corynebacterium	4	-0.0157145	0.880839
g_Corynebacterium	21	-0.0157145	0.880839
g_Mobiluncus	18	-0.0157145	0.880839
g_Mobiluncus	3	-0.0157145	0.880839
g_Mobiluncus	4	-0.0157145	0.880839
g_Mobiluncus	21	-0.0157145	0.880839
g_Actinomyces	8	-0.0156501	0.881323
g_Pseudoflavonifractor	7	0.0155009	0.882446
g_Clostridium	13	0.0152488	0.884344
g_Methanobrevibacter	10	-0.014667	0.888727
g_Methanobrevibacter	7	-0.014667	0.888727
g_Butyrivibrio	16	0.0145889	0.889317
g_Akkermansia	18	-0.0143773	0.890912
g_Bilophila	8	-0.014227	0.892045
g_Collinsella	3	0.0141916	0.892312
g_Capnocytophaga	10	0.0140892	0.893084
g_Dorea	20	0.0139806	0.893904
g_Victivallis	19	-0.0139366	0.894236
g_Haemophilus	10	-0.0137935	0.895315
g_Holdemania	20	0.0136592	0.896328
g_Phascolarctobacterium	1	0.0134262	0.898088
g_Subdoligranulum	17	0.0134146	0.898175
g_Sutterella	5	0.0132314	0.899558
g_Haemophilus	8	-0.0132154	0.899679
g_Pseudoflavonifractor	5	0.0129174	0.901929
g_Actinomyces	7	0.0128344	0.902556
g_Faecalibacterium	1	-0.0127803	0.902966
g_Alistipes	24	-0.0124905	0.905155
g_Ruminococcus	24	-0.0124904	0.905156
g_Pseudoflavonifractor	24	0.0121176	0.907974
g_Alistipes	9	-0.0116505	0.911506
g_Anaerotruncus	6	0.0115867	0.911989
g_Akkermansia	4	-0.0115018	0.912631
g_Clostridium	21	-0.0113714	0.913618
g_Coprococcus	18	-0.0113533	0.913755
g_Pseudoflavonifractor	8	-0.0112509	0.914529
g_Victivallis	5	0.0111493	0.915299
g_Pseudoflavonifractor	4	0.011012	0.916338
g_Streptococcus	1	-0.0109597	0.916733
g_Holdemania	11	-0.0109274	0.916978
g_Holdemania	1	-0.0107027	0.918679
g_Methanobrevibacter	8	-0.0106457	0.919111
g_Veillonella	14	0.0106423	0.919137
g_Victivallis	3	0.0101835	0.922611
g_Bifidobacterium	2	0.0101489	0.922874
g_Coprobacillus	2	0.0101478	0.922882
g_Dorea	12	0.0101474	0.922885
g_Methanobrevibacter	24	0.00982779	0.925307
g_Clostridium	9	0.00933732	0.929024
g_Streptococcus	14	0.00932485	0.929119
g_Coprococcus	11	0.00932247	0.929137
g_Coprobacillus	5	0.00932076	0.92915
g_Roseburia	9	-0.00932054	0.929152
g_Bifidobacterium	17	0.00922177	0.9299
g_Dialister	17	-0.0091245	0.930638
g_Eggerthella	16	0.00858316	0.934744
g_Akkermansia	16	-0.00822595	0.937454
g_Bacteroides	16	0.00811795	0.938273
g_Anaerotruncus	19	-0.00798174	0.939307
g_Clostridium	23	0.0078207	0.940529
g_Oscillibacter	23	0.00780652	0.940637
g_Collinsella	5	-0.00699185	0.946822
g_Bifidobacterium	9	0.00699127	0.946827
g_Ruminococcus	9	-0.00699029	0.946834
g_Subdoligranulum	8	-0.00608982	0.953674
g_Oscillibacter	6	0.00608846	0.953685
g_Haemophilus	15	-0.00600699	0.954304
g_Butyrivibrio	6	0.00583555	0.955607
g_Coprococcus	4	0.00567666	0.956814
g_Faecalibacterium	3	0.00567539	0.956824
g_Oscillibacter	18	0.00567539	0.956824
g_Sutterella	15	-0.00523836	0.960146
g_Lactobacillus	2	0.0049654	0.962221
g_Streptococcus	24	0.00468615	0.964344
g_Eubacterium	23	0.00468393	0.964361
g_Bilophila	14	-0.00466696	0.96449
g_Haemophilus	17	-0.00396964	0.969793
g_Anaerotruncus	24	0.00356549	0.972867
g_Eggerthella	21	0.00300031	0.977167
g_Collinsella	18	-0.00283833	0.978399
g_Subdoligranulum	4	-0.00283833	0.978399
g_Roseburia	21	0.00283774	0.978404
g_Butyrivibrio	1	0.00262487	0.980023
g_Bacteroides	20	0.0023301	0.982266
g_Parabacteroides	13	0.00202957	0.984553
g_Eubacterium	21	-0.00141885	0.989201
g_Akkermansia	2	0	1
g_Dialister	3	0	1
g_Streptococcus	21	0	1
g_Lactobacillus	8	0	1
g_Eubacterium	2	0	1
g_Actinomyces	18	0	1

## Sheet: Table_S6
Table S6. Familial aggregation in microbial features (Genealogical index of familiality, N=91).
Species	Npresent	GIF	P	adjP		ARG	Npresent	GIF	P	adjP		GMM	Npresent	GIF	P	adjP
s_Bacteroides.plebeius	25	1562.5	0.0004	0.0696		ARO.3000782_adeK	62	844.461	0.0007	0.1659		MF0030.glutamate.degradation.I	89	683.893	0.0438	0.453483
s_unnamed.Clostridium.sp..L2.50	28	1223.54	0.0027	0.2349		ARO.3000180_tetA.P.	15	1785.71	0.0065	0.221918		MF0032.glutamate.degradation.III	89	682.297	0.0622	0.453483
s_Roseburia.intestinalis	56	846.185	0.0046	0.2668		ARO.3000522_ErmG	61	800.888	0.0103	0.221918		MF0080.lactate.consumption.II	88	688.186	0.0369	0.453483
s_unnamed.Erysipelotrichaceae.bacterium.5_2_54FAA	11	2159.09	0.0097	0.33756		ARO.3000811_mtrD	88	693.084	0.0072	0.221918		MF0091.ethanol.production.II	10	1388.89	0.1183	0.453483
s_Alistipes.putredinis	84	708.19	0.0122	0.33756		ARO.3001500_OXA.251	13	2003.21	0.006	0.221918		MF0099.methanogenesis...methyl.coM	52	754.148	0.1181	0.453483
s_Pediococcus.pentosaceus	2	25000	0.018	0.33756		ARO.3001812_OXA.54	13	2003.21	0.0062	0.221918		MF0100.methanogenesis.from.carbon.dioxide	47	774.746	0.1082	0.453483
s_Streptococcus.mutans	8	2678.57	0.0184	0.33756		ARO.3002250_CARB.12	13	1923.08	0.0095	0.221918		MF0033.alanine.degradation.I	82	684.094	0.2623	0.60743
s_Gemella.morbillorum	2	25000	0.0186	0.33756		ARO.3002601_aadA	17	1700.37	0.0029	0.221918		MF0081.methanol.conversion	42	747.677	0.2052	0.60743
s_Odoribacter.splanchnicus	86	697.674	0.0194	0.33756		ARO.3002837_lnuC	88	691.451	0.0078	0.221918		MF0097.homoacetogenesis	90	674.938	0.2633	0.60743
s_Streptococcus.mitis	2	25000	0.0194	0.33756		ARO.3003005_CfxA4	87	697.507	0.0092	0.221918		MF0102.sulfate.reduction..dissimilatory.	90	674.938	0.2641	0.60743
s_unnamed.butyrate.producing.bacterium.SS3.4	73	736.064	0.0249	0.39295		ARO.3003186_CARB.23	10	2500	0.0061	0.221918		MF0037.leucine.degradation	90	673.377	0.3769	0.7682
s_Coprococcus.comes	76	726.974	0.0271	0.39295		ARO.3002871_tet37	47	867.253	0.0131	0.258725		MF0064.triacylglycerol.degradation	85	674.895	0.4008	0.7682
s_Bacteroides.caccae	68	749.012	0.0315	0.40252		ARO.3000205_tetX	87	693.331	0.0211	0.357193		MF0027.tyrosine.degradation.II	78	671.204	0.4725	0.835962
s_Bifidobacterium.animalis	6	3333.33	0.0338	0.40252		ARO.3000865_oleD	8	2678.57	0.0197	0.357193		MF0084.succinate.conversion.to.propionate	27	641.026	0.5524	0.907514
s_Clostridium.hylemonae	2	12500	0.0347	0.40252		ARO.3000186_tetM	90	678.059	0.0887	0.413185		MF0013.allose.degradation	88	653.899	0.9093	0.9093
s_Lactobacillus.amylovorus	2	6250	0.0384	0.4176		ARO.3000410_sul1	11	1477.27	0.0677	0.413185		MF0024.phenylalanine.degradation	66	613.345	0.9052	0.9093
s_Bacteroides.xylanisolvens	79	712.025	0.0518	0.446832		ARO.3000498_ErmF	90	678.059	0.0895	0.413185		MF0026.tyrosine.degradation.I	82	644.572	0.8757	0.9093
s_Blautia.hydrogenotrophica	6	2500	0.0521	0.446832		ARO.3000502_AcrF	89	682.297	0.0644	0.413185		MF0052.arginine.degradation.II	26	480.769	0.8735	0.9093
s_Dorea.longicatena	85	695.903	0.0556	0.446832		ARO.3000556_tet44	90	678.059	0.0903	0.413185		MF0059.anaerobic.fatty.acid.beta.oxidation	47	578.168	0.8832	0.9093
s_Lactobacillus.casei	3	8333.33	0.0562	0.446832		ARO.3000777_adeF	90	678.059	0.0859	0.413185		MF0062.glycerol.degradation.III	63	646.441	0.6696	0.9093
s_Megasphaera.elsdenii	3	8333.33	0.0577	0.446832		ARO.3000778_adeG	90	678.059	0.0915	0.413185		MF0063.glyoxylate.bypass	42	580.72	0.8304	0.9093
s_.Ruminococcus..torques	88	686.553	0.0601	0.446832		ARO.3000789_mdsA	90	678.059	0.0849	0.413185		MF0082.putrescine.degradation	39	556.68	0.8735	0.9093
s_Prevotella.copri	36	873.016	0.0614	0.446832		ARO.3000812_mtrE	90	678.059	0.0921	0.413185		MF0093.propionate.production.I	11	454.545	0.7374	0.9093
s_unnamed.Lachnospiraceae.bacterium.1_4_56FAA	18	1143.79	0.064	0.446832		ARO.3000866_oleI	90	678.059	0.0906	0.413185
s_Eubacterium.biforme	25	979.167	0.0642	0.446832		ARO.3002543_AAC.3..IXa	28	925.926	0.0797	0.413185
s_Bacteroides.dorei.vulgatus	89	682.297	0.0676	0.4524		ARO.3002629_ANT.6..Ib	90	678.059	0.0844	0.413185
s_Porphyromonas.asaccharolytica	3	2083.33	0.1056	0.611109		ARO.3002630_ANT.9..Ia	90	678.059	0.0924	0.413185
s_Lactobacillus.delbrueckii	8	1785.71	0.1062	0.611109		ARO.3002636_APH.2..IIIa	2	12500	0.0309	0.413185
s_Streptococcus.pneumoniae	4	4166.67	0.1083	0.611109		ARO.3002655_APH.4..Ia	45	833.333	0.0413	0.413185
s_Methanosphaera.stadtmanae	7	1785.71	0.1124	0.611109		ARO.3002660_APH.6..Id	45	795.455	0.0882	0.413185
s_.Bacteroides..pectinophilus	4	4166.67	0.1128	0.611109		ARO.3002674_Clostridium.butyricum.catB	88	688.186	0.0346	0.413185
s_Pseudomonas.aeruginosa	4	4166.67	0.1132	0.611109		ARO.3002687_catQ	90	678.059	0.0887	0.413185
s_Roseburia.inulinivorans	82	695.385	0.1159	0.611109		ARO.3002819_msrC	90	678.059	0.0867	0.413185
s_unnamed.Ruminococcus.sp..5_1_39BFAA	88	683.288	0.1226	0.626846		ARO.3002829_vgaA	90	678.059	0.0863	0.413185
s_Phascolarctobacterium.succinatutens	17	1011.03	0.1335	0.626846		ARO.3002835_lnuA	90	678.059	0.0879	0.413185
s_Methanobrevibacter.smithii	50	755.102	0.1351	0.626846		ARO.3002836_lnuB	6	2916.67	0.0374	0.413185
s_Veillonella.atypica	16	1041.67	0.1359	0.626846		ARO.3002844_vatE	90	678.059	0.09	0.413185
s_Bifidobacterium.adolescentis	60	729.167	0.1388	0.626846		ARO.3002857_dfrA26	65	748.197	0.0475	0.413185
s_Butyrivibrio.crossotus	18	980.392	0.1405	0.626846		ARO.3002907_vanE	90	678.059	0.0859	0.413185
s_Lactococcus.lactis	15	1011.9	0.1567	0.681645		ARO.3002912_vanN	88	688.186	0.0338	0.413185
s_Clostridium.symbiosum	19	913.743	0.1717	0.716637		ARO.3002913_vanO	90	678.059	0.0883	0.413185
s_Parabacteroides.merdae	71	704.225	0.1759	0.716637		ARO.3002923_vanRD	90	678.059	0.0873	0.413185
s_Eubacterium.ventriosum	57	724.467	0.1771	0.716637		ARO.3002933_vanSC	89	682.297	0.0586	0.413185
s_Eubacterium.siraeum	67	706.694	0.1969	0.77865		ARO.3002941_vanSO	89	683.893	0.0432	0.413185
s_Clostridium.bolteae	32	774.95	0.2131	0.817422		ARO.3002945_vanHF	87	687.483	0.0882	0.413185
s_Bacteroides.finegoldii	20	855.263	0.2161	0.817422		ARO.3002964_vanWB	89	682.297	0.065	0.413185
s_Clostridium.scindens	14	961.538	0.2224	0.822229		ARO.3002965_vanWG	89	683.893	0.0444	0.413185
s_Bacteroides.clarus	21	833.333	0.2359	0.822229		ARO.3002983_amrB	89	682.297	0.0616	0.413185
s_Clostridium.saccharolyticum	18	857.843	0.2398	0.822229		ARO.3002995_ROB.1	3	8333.33	0.0555	0.413185
s_Ruminococcus.bromii	68	698.255	0.2413	0.822229		ARO.3002999_CblA.1	90	678.059	0.0854	0.413185
s_butyrate.producing.bacterium	83	684.139	0.2445	0.822229		ARO.3003010_ceoB	90	678.059	0.086	0.413185
s_unnamed.Capnocytophaga.sp..oral.taxon.329	27	783.476	0.25	0.822229		ARO.3003046_qacA	64	734.747	0.092	0.413185
s_Eubacterium.cylindroides	20	822.368	0.255	0.822229		ARO.3003559_cepA	90	678.059	0.0862	0.413185
s_Streptococcus.australis	14	892.857	0.2557	0.822229		ARO.3002838_lnuD	32	856.855	0.0994	0.436256
s_Bacteroides.uniformis	88	677.573	0.2599	0.822229		ARO.3002958_vanYF	84	692.95	0.1057	0.447337
s_Lactobacillus.sakei	6	1666.67	0.2668	0.828986		ARO.3003007_bmr	31	860.215	0.104	0.447337
s_Eubacterium.hallii	79	684.64	0.2864	0.8673		ARO.3000319_mphC	4	4166.67	0.1096	0.455705
s_Anaerotruncus.colihominis	35	735.294	0.2891	0.8673		ARO.3000010_vanA	86	687.415	0.1233	0.479051
s_Victivallis.vadensis	30	747.126	0.2977	0.877963		ARO.3000192_tetS	88	682.471	0.1227	0.479051
s_unnamed.Ruminococcus.sp..SR1.5	87	677.459	0.3166	0.89571		ARO.3002947_vanHM	88	683.288	0.1216	0.479051
s_Bacteroides.coprocola	15	833.333	0.3181	0.89571		ARO.3002954_vanXO	34	824.421	0.1228	0.479051
s_Eubacterium.rectale	86	678.01	0.3195	0.89571		ARO.3000368_vanC	53	746.099	0.13	0.489424
s_Streptococcus.thermophilus	49	701.531	0.3274	0.89571		ARO.3002938_vanSL	10	1250	0.1301	0.489424
s_Subdoligranulum.variabile	84	677.711	0.3366	0.89571		ARO.3000377_MexA	29	831.281	0.1505	0.55732
s_unnamed.Coprobacillus.sp..29_1	20	756.579	0.3367	0.89571		ARO.3000375_ErmB	89	679.105	0.153	0.557862
s_Holdemania.filiformis	32	718.246	0.3419	0.89571		ARO.3003112_lsaC	34	802.139	0.157	0.563773
s_Ruminococcus.lactaris	48	698.138	0.3449	0.89571		ARO.3000561_tet.30.	21	892.857	0.1668	0.589015
s_Streptococcus.anginosus	7	1190.48	0.3534	0.896226		ARO.3002892_otr.B.	78	695.138	0.169	0.589015
s_Streptococcus.gordonii	7	1190.48	0.3554	0.896226		ARO.3003006_blt	43	754.43	0.1828	0.627878
s_Paraprevotella.xylaniphila	7	1190.48	0.3627	0.901569		ARO.3000553_adeR	65	709.135	0.1897	0.64227
s_Pseudoflavonifractor.capillosus	39	700.067	0.3728	0.902282		ARO.3002908_vanF	69	703.325	0.2008	0.651912
s_Bacteroides.intestinalis	22	730.519	0.375	0.902282		ARO.3003070_vanXD	21	863.095	0.1962	0.651912
s_Faecalibacterium.prausnitzii	90	673.377	0.3799	0.902282		ARO.3003551_emeA	47	737.165	0.1981	0.651912
s_Capnocytophaga.sp..oral.taxon.329	29	708.128	0.3892	0.902282		ARO.3000818_nalC	59	712.303	0.2192	0.6952
s_Bifidobacterium.bifidum	28	710.979	0.3909	0.902282		ARO.3002955_vanYA	77	692.071	0.22	0.6952
s_Roseburia.hominis	79	676.525	0.3941	0.902282		ARO.3000614_mefE	87	680.801	0.2246	0.700397
s_Lactobacillus.ruminis	6	833.333	0.4044	0.913839		ARO.3000216_acrB	89	677.509	0.2439	0.726528
s_Bacteroides.eggerthii	32	693.044	0.4142	0.923985		ARO.3000217_blaR1	90	674.938	0.2654	0.726528
s_Bacteroides.fragilis	45	678.662	0.4368	0.956171		ARO.3000237_TolC	84	682.193	0.2667	0.726528
s_Akkermansia.muciniphila	64	674.293	0.442	0.956171		ARO.3000572_tet.42.	18	857.843	0.2413	0.726528
s_Anaerostipes.caccae	8	892.857	0.4572	0.956171		ARO.3000817_mtrR	6	1666.67	0.2658	0.726528
s_Propionibacterium.freudenreichii	8	892.857	0.4574	0.956171		ARO.3001302_chrB	90	674.938	0.2655	0.726528
s_Veillonella.dispar	6	416.667	0.4584	0.956171		ARO.3002690_Streptomyces.lividans.cmlR	24	792.572	0.2558	0.726528
s_Bacteroides.ovatus	76	672.149	0.4616	0.956171		ARO.3002891_otr.A.	90	674.938	0.2615	0.726528
s_butyrate.producing.bacterium.SS3.4	59	672.122	0.4715	0.965188		ARO.3002936_vanSF	90	674.938	0.2626	0.726528
s_Bacteroides.stercoris	38	666.785	0.4915	0.98132		ARO.3002944_vanHD	90	674.938	0.2657	0.726528
s_Bacteroides.thetaiotaomicron	79	669.426	0.4953	0.98132		ARO.3003109_msrE	90	674.938	0.263	0.726528
s_.Ruminococcus..gnavus	29	661.946	0.4963	0.98132		ARO.3000181_tet.V.	6	1666.67	0.2748	0.740086
s_Streptococcus.parasanguinis	51	664.216	0.5087	0.994537		ARO.3000863_defensin.resistant.mprF	79	684.64	0.2842	0.740169
s_unnamed.Clostridium.sp..HGF2	30	646.552	0.5483	1		ARO.3002572_AAC.6..Iad	85	680.147	0.2791	0.740169
s_Collinsella.aerofaciens	78	664.96	0.5772	1		ARO.3002865_dfrC	26	769.231	0.2811	0.740169
s_Parasutterella.excrementihominis	62	657.721	0.5856	1		ARO.3002860_dfrA17	5	1250	0.2884	0.742943
s_Dorea.formicigenerans	82	665.274	0.5941	1		ARO.3003051_smeA	49	706.845	0.3003	0.765281
s_Coprococcus.catus	76	660.088	0.6158	1		ARO.3003550_mdtP	54	700.996	0.3061	0.771763
s_Clostridium.leptum	55	648.148	0.6178	1		ARO.3002971_vanTE	59	694.039	0.3165	0.789584
s_Coprococcus.eutactus	51	644.608	0.6201	1		ARO.3000768_abeS	84	678.607	0.3307	0.816416
s_Actinomyces.viscosus	8	446.429	0.6215	1		ARO.3002663_APH.9..Ib	14	824.176	0.3389	0.828034
s_unnamed.Ruminococcaceae.bacterium.D16	22	595.238	0.6236	1		ARO.3000499_AcrE	90	673.377	0.3752	0.84688
s_.Clostridium..bartlettii	45	634.47	0.639	1		ARO.3000775_adeB	90	673.377	0.3651	0.84688
s_Streptococcus.infantis	14	549.451	0.6475	1		ARO.3000810_mtrC	62	685.814	0.3654	0.84688
s_Desulfovibrio.piger	18	571.895	0.6478	1		ARO.3001765_OXA.136	10	833.333	0.3727	0.84688
s_Streptococcus.salivarius	71	653.924	0.6482	1		ARO.3002641_APH.3..Ia	7	1190.48	0.3563	0.84688
s_Streptococcus.vestibularis	12	473.485	0.6496	1		ARO.3002648_APH.3..IVa	45	694.444	0.3745	0.84688
s_Parabacteroides.distasonis	79	659.283	0.6526	1		ARO.3002698_cmlB	90	673.377	0.3705	0.84688
s_Actinomyces.odontolyticus	37	619.369	0.6574	1		ARO.3003057_smeF	7	1190.48	0.3631	0.84688
s_Clostridium.ramosum	21	565.476	0.6671	1		ARO.3000819_nalD	10	833.333	0.3842	0.859013
s_Alistipes.shahii	78	655.594	0.6837	1		ARO.3002680_catB8	41	693.598	0.3885	0.860509
s_Sutterella.wadsworthensis	47	624.422	0.705	1		ARO.3001330_mdtD	89	674.317	0.394	0.864611
s_Haemophilus.parainfluenzae	31	584.677	0.7071	1		ARO.3000254_emrY	83	674.956	0.4092	0.873697
s_unnamed.Veillonella.sp..oral.taxon.158	9	347.222	0.726	1		ARO.3002627_aadK	86	674.59	0.409	0.873697
s_Eubacterium.eligens	79	654.211	0.7275	1		ARO.3002868_dfrG	39	691.633	0.4053	0.873697
s_unnamed.Clostridiales.bacterium.1_7_47FAA	11	454.545	0.7398	1		ARO.3000174_tet.G.	29	692.734	0.4192	0.887057
s_Eggerthella.lenta	48	615.027	0.7455	1		ARO.3000363_EreB	12	757.576	0.4309	0.903746
s_.Ruminococcus..obeum	83	656.59	0.749	1		ARO.3002959_vanYG1	88	673.491	0.4382	0.910995
s_Bilophila.wadsworthia	78	647.269	0.7873	1		ARO.3000013_vanB	88	671.859	0.4703	0.955677
s_Escherichia.coli	52	610.388	0.8034	1		ARO.3000198_FosX	18	612.745	0.5633	0.955677
s_Bifidobacterium.catenulatum.Bifidobacterium.pseudocatenulatum.complex	44	571.485	0.8691	1		ARO.3000378_MexB	87	668.271	0.5496	0.955677
s_Veillonella.parvula	28	479.497	0.8962	1		ARO.3000463_gimA	40	649.038	0.565	0.955677
s_Bifidobacterium.longum	75	629.505	0.9045	1		ARO.3000569_tet.41.	82	669.979	0.4939	0.955677
s_Alistipes.sp..HGB5	78	632.701	0.9119	1		ARO.3000781_adeJ	61	665.984	0.5127	0.955677
s_unnamed.Alistipes.sp..HGB5	70	618.53	0.9158	1		ARO.3000792_mdtA	69	662.031	0.568	0.955677
s_unnamed.Lachnospiraceae.bacterium.3_1_57FAA_CT1	26	442.308	0.9246	1		ARO.3001214_mdtM	38	666.785	0.4961	0.955677
s_Clostridium.spiroforme	25	395.833	0.9536	1		ARO.3001215_mdtL	52	655.166	0.5614	0.955677
s_Dialister.invisus	42	519.019	0.9594	1		ARO.3001299_tlrB.conferring.tylosin.resistance	87	669.106	0.5536	0.955677
s_Prevotella.disiens	2	0	1	1		ARO.3002058_CMY.47	44	654.07	0.5579	0.955677
s_Bacteroides.coprophilus	5	0	1	1		ARO.3002544_AAC.3..Xa	9	694.444	0.5639	0.955677
s_Porphyromonas.gingivalis	2	0	1	1		ARO.3002590_AAC.6..Iih	9	694.444	0.5668	0.955677
s_Solobacterium.moorei	3	0	1	1		ARO.3002626_ANT.6..Ia	86	671.17	0.4912	0.955677
s_unnamed.Erysipelotrichaceae.bacterium.3_1_53	6	0	1	1		ARO.3002685_catIII	20	608.553	0.5566	0.955677
s_Eubacterium.dolichum	3	0	1	1		ARO.3002702_cmrA	86	667.75	0.5726	0.955677
s_Turicibacter.sanguinis	4	0	1	1		ARO.3002859_dfrA14	7	595.238	0.5128	0.955677
s_Gemella.sanguinis	3	0	1	1		ARO.3002867_dfrF	79	666.383	0.5564	0.955677
s_Granulicatella.adiacens	4	0	1	1		ARO.3002940_vanSN	36	669.643	0.4696	0.955677
s_Enterococcus.faecalis	3	0	1	1		ARO.3002950_vanXB	50	658.163	0.5408	0.955677
s_Enterococcus.faecium	3	0	1	1		ARO.3002963_vanZF	88	668.593	0.5677	0.955677
s_unnamed.Streptococcus.sp..C150	6	0	1	1		ARO.3002973_vanTmL	7	595.238	0.5181	0.955677
s_Streptococcus.gallolyticus	3	0	1	1		ARO.3002982_amrA	57	667.685	0.4923	0.955677
s_Streptococcus.infantarius	4	0	1	1		ARO.3003016_dfrA20	16	625	0.5626	0.955677
s_Streptococcus.constellatus	2	0	1	1		ARO.3003053_smeC	72	669.992	0.4906	0.955677
s_Streptococcus.sanguinis	5	0	1	1		ARO.3003056_smeE	85	667.017	0.5636	0.955677
s_unnamed.Streptococcus.sp..oral.taxon.071	2	0	1	1		ARO.3003059_tmrB	58	656.004	0.5724	0.955677
s_Lactobacillus.gasseri	3	0	1	1		ARO.3003202_TLA.1	88	671.859	0.4747	0.955677
s_Lactobacillus.acidophilus	2	0	1	1		ARO.3003106_Erm.42.	65	658.053	0.5903	0.978329
s_Lactobacillus.rhamnosus	4	0	1	1		ARO.3000508_gadX	41	640.244	0.5971	0.982727
s_Lactobacillus.fermentum	2	0	1	1		ARO.3000090_Bla1	6	0	1	1
s_Lactobacillus.vaginalis	2	0	1	1		ARO.3000160_blaI	56	616.883	0.804	1
s_Lactobacillus.plantarum	2	0	1	1		ARO.3000165_tet.A.	3	0	1	1
s_Clostridium.perfringens	2	0	1	1		ARO.3000177_tet.J.	2	0	1	1
s_Ruminococcus.champanellensis	4	0	1	1		ARO.3000179_tet.L.	20	460.526	0.8276	1
s_Eubacterium.limosum	5	0	1	1		ARO.3000215_mecR1	51	607.843	0.8103	1
s_unclassified.Lachnospiraceae	6	0	1	1		ARO.3000263_marA	4	0	1	1
s_Blautia.hansenii	5	0	1	1		ARO.3000264_emrE	8	0	1	1
s_Pyramidobacter.piscolens	2	0	1	1		ARO.3000275_linB	2	0	1	1
s_Mitsuokella.multacida	2	0	1	1		ARO.3000309_emrD	47	572.387	0.8989	1
s_Acidaminococcus.intestini	6	0	1	1		ARO.3000318_mphB	3	0	1	1
s_Acidaminococcus.fermentans	3	0	1	1		ARO.3000343_tap	60	610.876	0.8697	1
s_Proteus.mirabilis	2	0	1	1		ARO.3000421_norB	22	595.238	0.6347	1
s_unnamed.Enterobacteriaceae.bacterium.9_2_54FAA	2	0	1	1		ARO.3000448_QepA1	23	395.257	0.9367	1
s_Enterobacter.hormaechei.cloacae	5	0	1	1		ARO.3000478_tet.33.	4	0	1	1
s_unnamed.Citrobacter.sp..30_2	4	0	1	1		ARO.3000491_acrD	63	577.637	0.9818	1
s_Klebsiella.variicola.pneumoniae	4	0	1	1		ARO.3000504_golS	3	0	1	1
s_Klebsiella.oxytoca	2	0	1	1		ARO.3000516_emrR	15	357.143	0.8593	1
s_Oxalobacter.formigenes	2	0	1	1		ARO.3000518_CRP	47	531.915	0.9728	1
s_unnamed.Desulfovibrio.sp..3_1_syn3	2	0	1	1		ARO.3000549_adeS	4	0	1	1
s_Collinsella.stercoris	2	0	1	1		ARO.3000565_tet.38.	84	646.335	0.8958	1
s_Collinsella.intestinalis	2	0	1	1		ARO.3000566_tet.39.	4	0	1	1
s_unnamed.Actinomyces.sp..oral.taxon.180	3	0	1	1		ARO.3000567_tet.40.	87	661.588	0.7178	1
s_Rothia.mucilaginosa	6	0	1	1		ARO.3000578_CcrA	57	642.231	0.6692	1
s_Rothia.dentocariosa	2	0	1	1		ARO.3000593_ErmQ	13	320.513	0.8741	1
s_Bifidobacterium.breve	3	0	1	1		ARO.3000596_ErmX	7	0	1	1
s_Bifidobacterium.dentium	6	0	1	1		ARO.3000656_AcrS	52	643.382	0.6362	1
s_Bifidobacterium.angulatum	4	0	1	1		ARO.3000676_H.NS	28	429.894	0.9552	1
s_Parascardovia.denticolens	3	0	1	1		ARO.3000779_adeH	79	652.183	0.7507	1
s_Coprobacillus.sp..29_1	7	0	1	1		ARO.3000785_cmeC	79	654.211	0.7292	1
						ARO.3000800_MexC	82	658.687	0.6871	1
						ARO.3000801_MexD	80	648.734	0.7959	1
						ARO.3000803_MexE	86	656.635	0.793	1
						ARO.3000806_MexG	2	0	1	1
						ARO.3000809_OpmD	2	0	1	1
						ARO.3000813_MexS	17	505.515	0.7196	1
						ARO.3000814_MexT	56	647.321	0.6262	1
						ARO.3000820_NfxB	10	555.556	0.6584	1
						ARO.3000822_pmrA	18	490.196	0.7663	1
						ARO.3000823_ramA	6	0	1	1
						ARO.3000825_rob	42	602.497	0.7611	1
						ARO.3000826_sdiA	7	0	1	1
						ARO.3000830_cpxA	90	653.09	1	1
						ARO.3000832_evgA	36	545.635	0.8716	1
						ARO.3000835_phoQ	49	635.098	0.6601	1
						ARO.3000873_TEM.1	5	0	1	1
						ARO.3000979_TEM.116	5	0	1	1
						ARO.3001216_mdtH	61	618.169	0.8411	1
						ARO.3001300_myrA	80	660.601	0.6387	1
						ARO.3001313_facT	86	650.65	0.8886	1
						ARO.3001328_Escherichia.coli.mdfA	43	616.002	0.7111	1
						ARO.3001791_OXA.247	3	0	1	1
						ARO.3001809_OXA.209	24	520.833	0.7826	1
						ARO.3001819_ACC.5	3	0	1	1
						ARO.3002069_CMY.59	4	0	1	1
						ARO.3002246_CARB.7	7	0	1	1
						ARO.3002389_OXY.1.1	3	0	1	1
						ARO.3002534_AAC.3..IIb	2	0	1	1
						ARO.3002539_AAC.3..IV	5	0	1	1
						ARO.3002541_AAC.3..VIIa	62	611.449	0.8776	1
						ARO.3002597_AAC.6..Ie.APH.2..Ia	71	653.924	0.6529	1
						ARO.3002628_aad.6.	86	645.52	0.9369	1
						ARO.3002659_APH.6..Ic	5	0	1	1
						ARO.3002681_catB9	46	591.787	0.8269	1
						ARO.3002696_cmlA6	54	615.828	0.7998	1
						ARO.3002699_cmlB1	70	615.942	0.927	1
						ARO.3002701_Rhodococcus.fascians.cmr	79	645.083	0.8253	1
						ARO.3002703_cmx	83	640.06	0.9314	1
						ARO.3002704_fexA	55	635.522	0.6976	1
						ARO.3002801_QnrVC4	2	0	1	1
						ARO.3002846_arr.1	22	432.9	0.888	1
						ARO.3002869_dfrK	85	660.889	0.706	1
						ARO.3002870_tet34	84	648.128	0.8731	1
						ARO.3002883_rgt1438	68	652.985	0.6514	1
						ARO.3002893_tcr3	88	663.695	0.7193	1
						ARO.3002894_otrC	64	601.438	0.937	1
						ARO.3002897_SAT.4	88	645.735	0.9694	1
						ARO.3002911_vanM	11	454.545	0.7369	1
						ARO.3002953_vanXM	59	626.461	0.7727	1
						ARO.3002974_vanTrL	10	555.556	0.6574	1
						ARO.3002975_vanTN	4	0	1	1
						ARO.3002988_bcrB	90	659.332	0.9154	1
						ARO.3003018_dfrA22	35	451.681	0.9815	1
						ARO.3003047_qacB	3	0	1	1
						ARO.3003064_ykkD	4	0	1	1
						ARO.3003099_cphA2	13	160.256	0.9507	1
						ARO.3003151_CARB.22	2	0	1	1
						ARO.3003197_aadA25	4	0	1	1
						ARO.3003203_TLA.2	6	0	1	1
						ARO.3003209_FosA5	5	0	1	1
						ARO.3003548_mdtN	49	603.21	0.8024	1
						ARO.3003549_mdtO	46	594.807	0.8126	1
						ARO.3003583_basS	58	604.961	0.8761	1

## Sheet: Table_S7
Table S7. Species taxonomically profiled with MetaPhlan including prevalence, average abundance, number of genotypes, and taxonomic classification.
Clade	Species	Genome	Accession	Prevalence	Average abundance	Genotypes	Kingdom	Phylum	Class	Order	Family	Genus
s__Abiotrophia_defectiva	Abiotrophia defectiva	GCA_000160075	KI535340.1	0.0196078	0.007255	0	Bacteria	Firmicutes	Bacilli	Lactobacillales	Aerococcaceae	Abiotrophia
s__Acidaminococcus_fermentans	Acidaminococcus fermentans	GCA_900107075	FNOP01000039.1	0.0392157	1.02477	3	Bacteria	Firmicutes	Negativicutes	Selenomonadales	Acidaminococcaceae	Acidaminococcus
s__Acidaminococcus_intestini	Acidaminococcus intestini	GCA_000230275	CP003058.1	0.156863	0.0624819	0	Bacteria	Firmicutes	Negativicutes	Selenomonadales	Acidaminococcaceae	Acidaminococcus
s__Acidaminococcus_unclassified	Acidaminococcus unclassified	-	-	0.0686275	0.839021	0	Bacteria	Firmicutes	Negativicutes	Selenomonadales	Acidaminococcaceae	Acidaminococcus
s__Actinobacillus_unclassified	Actinobacillus unclassified	-	-	0.00980392	0.00361	0	Bacteria	Proteobacteria	Gammaproteobacteria	Pasteurellales	Pasteurellaceae	Actinobacillus
s__Actinobaculum_massiliense	Actinobaculum massiliense	GCA_000315465	JH992955.1	0.00980392	0.00227	0	Bacteria	Actinobacteria	Actinobacteria	Actinomycetales	Actinomycetaceae	Actinobaculum
s__Actinobaculum_schaalii	Actinobaculum schaalii	-	-	0.00980392	0.18056	0	Bacteria	Actinobacteria	Actinobacteria	Actinomycetales	Actinomycetaceae	Actinobaculum
s__Actinomyces_graevenitzii	Actinomyces graevenitzii	GCA_000239695	JH470338.1	0.166667	0.00882	0	Bacteria	Actinobacteria	Actinobacteria	Actinomycetales	Actinomycetaceae	Actinomyces
s__Actinomyces_massiliensis	Actinomyces massiliensis	GCA_000296275	AKFT01000233.1	0.0196078	0.004235	0	Bacteria	Actinobacteria	Actinobacteria	Actinomycetales	Actinomycetaceae	Actinomyces
s__Actinomyces_naeslundii	Actinomyces naeslundii	GCA_001956635	MSRT01000001.1	0.00980392	0.00062	0	Bacteria	Actinobacteria	Actinobacteria	Actinomycetales	Actinomycetaceae	Actinomyces
s__Actinomyces_neuii	Actinomyces neuii	GCA_002860645	PKKN01000001.1	0.00980392	0.00725	0	Bacteria	Actinobacteria	Actinobacteria	Actinomycetales	Actinomycetaceae	Actinomyces
s__Actinomyces_odontolyticus	Actinomyces odontolyticus	GCA_900445025	UAPR01000026.1	0.411765	0.00906905	0	Bacteria	Actinobacteria	Actinobacteria	Actinomycetales	Actinomycetaceae	Actinomyces
s__Actinomyces_oris	Actinomyces oris	GCA_001937505	MSKR01000001.1	0.0294118	0.00480333	0	Bacteria	Actinobacteria	Actinobacteria	Actinomycetales	Actinomycetaceae	Actinomyces
s__Actinomyces_sp_HPA0247	Actinomyces sp HPA0247	GCA_000411415	KE150450.1	0.00980392	1.01047	0	Bacteria	Actinobacteria	Actinobacteria	Actinomycetales	Actinomycetaceae	Actinomyces
s__Actinomyces_sp_ICM39	Actinomyces sp ICM39	GCA_000282935	ALCB01000001.1	0.00980392	0.29342	0	Bacteria	Actinobacteria	Actinobacteria	Actinomycetales	Actinomycetaceae	Actinomyces
s__Actinomyces_turicensis	Actinomyces turicensis	GCA_002847545	PKKJ01000001.1	0.0686275	0.0254214	0	Bacteria	Actinobacteria	Actinobacteria	Actinomycetales	Actinomycetaceae	Actinomyces
s__Actinomyces_urogenitalis	Actinomyces urogenitalis	GCA_000758745	JRMT01000001.1	0.00980392	0.09053	0	Bacteria	Actinobacteria	Actinobacteria	Actinomycetales	Actinomycetaceae	Actinomyces
s__Actinomyces_viscosus	Actinomyces viscosus	GCA_000175315	KI391966.1	0.0980392	0.005196	0	Bacteria	Actinobacteria	Actinobacteria	Actinomycetales	Actinomycetaceae	Actinomyces
s__Adlercreutzia_equolifaciens	Adlercreutzia equolifaciens	GCA_000478885	AP013105.1	0.784314	0.189177	0	Bacteria	Actinobacteria	Actinobacteria	Coriobacteriales	Coriobacteriaceae	Adlercreutzia
s__Aggregatibacter_unclassified	Aggregatibacter unclassified	-	-	0.0196078	0.002755	0	Bacteria	Proteobacteria	Gammaproteobacteria	Pasteurellales	Pasteurellaceae	Aggregatibacter
s__Akkermansia_muciniphila	Akkermansia muciniphila	GCA_002885625	PJKV01000001.1	0.715686	3.44959	39	Bacteria	Verrucomicrobia	Verrucomicrobiae	Verrucomicrobiales	Verrucomicrobiaceae	Akkermansia
s__Alistipes_finegoldii	Alistipes finegoldii	GCA_001405855	CZBZ01000001.1	0.77451	0.493023	0	Bacteria	Bacteroidetes	Bacteroidia	Bacteroidales	Rikenellaceae	Alistipes
s__Alistipes_indistinctus	Alistipes indistinctus	GCA_000231275	JH370371.1	0.568627	0.227812	15	Bacteria	Bacteroidetes	Bacteroidia	Bacteroidales	Rikenellaceae	Alistipes
s__Alistipes_onderdonkii	Alistipes onderdonkii	GCA_002159215	NFHB01000001.1	0.813725	1.84136	60	Bacteria	Bacteroidetes	Bacteroidia	Bacteroidales	Rikenellaceae	Alistipes
s__Alistipes_putredinis	Alistipes putredinis	GCA_000154465	DS499581.1	0.892157	4.75193	74	Bacteria	Bacteroidetes	Bacteroidia	Bacteroidales	Rikenellaceae	Alistipes
s__Alistipes_senegalensis	Alistipes senegalensis	-	-	0.676471	0.11484	0	Bacteria	Bacteroidetes	Bacteroidia	Bacteroidales	Rikenellaceae	Alistipes
s__Alistipes_shahii	Alistipes shahii	GCA_000210575	FP929032.1	0.803922	1.74428	59	Bacteria	Bacteroidetes	Bacteroidia	Bacteroidales	Rikenellaceae	Alistipes
s__Alistipes_sp_AP11	Alistipes sp AP11	-	-	0.343137	0.873611	32	Bacteria	Bacteroidetes	Bacteroidia	Bacteroidales	Rikenellaceae	Alistipes
s__Alistipes_sp_HGB5	Alistipes sp HGB5	GCA_000183485	AENZ01000086.1	0.0392157	1.55131	41	Bacteria	Bacteroidetes	Bacteroidia	Bacteroidales	Rikenellaceae	Alistipes
s__Alistipes_unclassified	Alistipes unclassified	-	-	0.137255	1.29546	0	Bacteria	Bacteroidetes	Bacteroidia	Bacteroidales	Rikenellaceae	Alistipes
s__Alloprevotella_unclassified	Alloprevotella unclassified	-	-	0.0294118	0.00242333	0	Bacteria	Bacteroidetes	Bacteroidia	Bacteroidales	Prevotellaceae	Alloprevotella
s__Alloscardovia_omnicolens	Alloscardovia omnicolens	GCA_001546145	KQ955716.1	0.0392157	0.279718	2	Bacteria	Actinobacteria	Actinobacteria	Bifidobacteriales	Bifidobacteriaceae	Alloscardovia
s__Anaerococcus_obesiensis	Anaerococcus obesiensis	-	-	0.00980392	0.00206	0	Bacteria	Firmicutes	Clostridia	Clostridiales	Clostridiales_Family_XI_Incertae_Sedis	Anaerococcus
s__Anaerococcus_vaginalis	Anaerococcus vaginalis	GCA_000163295	GG700532.1	0.00980392	0.00861	0	Bacteria	Firmicutes	Clostridia	Clostridiales	Clostridiales_Family_XI_Incertae_Sedis	Anaerococcus
s__Anaerofustis_stercorihominis	Anaerofustis stercorihominis	GCA_000154825	DS560019.1	0.0196078	0.00858	0	Bacteria	Firmicutes	Clostridia	Clostridiales	Eubacteriaceae	Anaerofustis
s__Anaerostipes_caccae	Anaerostipes caccae	GCA_000185825	GL629687.1	0.0294118	0.00865667	0	Bacteria	Firmicutes	Clostridia	Clostridiales	Lachnospiraceae	Anaerostipes
s__Anaerostipes_hadrus	Anaerostipes hadrus	GCA_000210695	FP929061.1	0.852941	0.115613	0	Bacteria	Firmicutes	Clostridia	Clostridiales	Lachnospiraceae	Anaerostipes
s__Anaerostipes_unclassified	Anaerostipes unclassified	-	-	0.0392157	0.142627	0	Bacteria	Firmicutes	Clostridia	Clostridiales	Lachnospiraceae	Anaerostipes
s__Anaerotruncus_colihominis	Anaerotruncus colihominis	GCA_002159815	NFJJ01000001.1	0.5	0.0358341	0	Bacteria	Firmicutes	Clostridia	Clostridiales	Ruminococcaceae	Anaerotruncus
s__Anaerotruncus_unclassified	Anaerotruncus unclassified	-	-	0.362745	0.0277651	0	Bacteria	Firmicutes	Clostridia	Clostridiales	Ruminococcaceae	Anaerotruncus
s__Arcobacter_butzleri	Arcobacter butzleri	GCA_001010675	JAIT01000001.1	0.00980392	0.02961	0	Bacteria	Proteobacteria	Epsilonproteobacteria	Campylobacterales	Campylobacteraceae	Arcobacter
s__Arcobacter_unclassified	Arcobacter unclassified	-	-	0.00980392	0.00443	0	Bacteria	Proteobacteria	Epsilonproteobacteria	Campylobacterales	Campylobacteraceae	Arcobacter
s__Atopobium_parvulum	Atopobium parvulum	GCA_000024225	CP001721.1	0.0882353	0.00665778	0	Bacteria	Actinobacteria	Actinobacteria	Coriobacteriales	Coriobacteriaceae	Atopobium
s__Atopobium_rimae	Atopobium rimae	GCA_000174015	ACFE01000009.1	0.0196078	0.000495	0	Bacteria	Actinobacteria	Actinobacteria	Coriobacteriales	Coriobacteriaceae	Atopobium
s__Atopobium_vaginae	Atopobium vaginae	GCA_000159235	ACGK02000006.1	0.00980392	0.00458	0	Bacteria	Actinobacteria	Actinobacteria	Coriobacteriales	Coriobacteriaceae	Atopobium
s__Bacteroidales_bacterium_ph8	Bacteroidales bacterium ph8	-	-	0.794118	1.35881	0	Bacteria	Bacteroidetes	Bacteroidia	Bacteroidales	Bacteroidales_noname	Bacteroidales_noname
s__Bacteroides_barnesiae	Bacteroides barnesiae	-	-	0.00980392	0.37543	0	Bacteria	Bacteroidetes	Bacteroidia	Bacteroidales	Bacteroidaceae	Bacteroides
s__Bacteroides_caccae	Bacteroides caccae	GCA_003508775	QUSN01000001.1	0.72549	1.55903	56	Bacteria	Bacteroidetes	Bacteroidia	Bacteroidales	Bacteroidaceae	Bacteroides
s__Bacteroides_cellulosilyticus	Bacteroides cellulosilyticus	GCA_001580105	KQ970957.1	0.617647	1.46976	37	Bacteria	Bacteroidetes	Bacteroidia	Bacteroidales	Bacteroidaceae	Bacteroides
s__Bacteroides_clarus	Bacteroides clarus	GCA_900129655	FQWK01000018.1	0.294118	0.36716	0	Bacteria	Bacteroidetes	Bacteroidia	Bacteroidales	Bacteroidaceae	Bacteroides
s__Bacteroides_coprocola	Bacteroides coprocola	GCA_000154845	DS981516.1	0.205882	1.51492	0	Bacteria	Bacteroidetes	Bacteroidia	Bacteroidales	Bacteroidaceae	Bacteroides
s__Bacteroides_coprophilus	Bacteroides coprophilus	GCA_000157915	EQ973700.1	0.0490196	1.83775	0	Bacteria	Bacteroidetes	Bacteroidia	Bacteroidales	Bacteroidaceae	Bacteroides
s__Bacteroides_dorei	Bacteroides dorei	GCA_003466465	QSPO01000001.1	0.803922	1.73784	55	Bacteria	Bacteroidetes	Bacteroidia	Bacteroidales	Bacteroidaceae	Bacteroides
s__Bacteroides_eggerthii	Bacteroides eggerthii	GCA_000155815	DS995527.1	0.372549	1.92449	19	Bacteria	Bacteroidetes	Bacteroidia	Bacteroidales	Bacteroidaceae	Bacteroides
s__Bacteroides_faecis	Bacteroides faecis	GCA_003439395	QSVL01000001.1	0.27451	0.870491	17	Bacteria	Bacteroidetes	Bacteroidia	Bacteroidales	Bacteroidaceae	Bacteroides
s__Bacteroides_finegoldii	Bacteroides finegoldii	GCA_000156195	GG688349.1	0.215686	0.783671	15	Bacteria	Bacteroidetes	Bacteroidia	Bacteroidales	Bacteroidaceae	Bacteroides
s__Bacteroides_fluxus	Bacteroides fluxus	GCA_000195635	GL882602.1	0.00980392	0.1966	0	Bacteria	Bacteroidetes	Bacteroidia	Bacteroidales	Bacteroidaceae	Bacteroides
s__Bacteroides_fragilis	Bacteroides fragilis	GCA_000273095	CL03T00C08.1	0.5	0.964078	26	Bacteria	Bacteroidetes	Bacteroidia	Bacteroidales	Bacteroidaceae	Bacteroides
s__Bacteroides_intestinalis	Bacteroides intestinalis	GCA_003436685	QSQI01000001.1	0.205882	0.707014	7	Bacteria	Bacteroidetes	Bacteroidia	Bacteroidales	Bacteroidaceae	Bacteroides
s__Bacteroides_massiliensis	Bacteroides massiliensis	GCA_000382445	KB905472.1	0.460784	2.38828	39	Bacteria	Bacteroidetes	Bacteroidia	Bacteroidales	Bacteroidaceae	Bacteroides
s__Bacteroides_nordii	Bacteroides nordii	GCA_000273175	JH724314.1	0.22549	0.219368	4	Bacteria	Bacteroidetes	Bacteroidia	Bacteroidales	Bacteroidaceae	Bacteroides
s__Bacteroides_ovatus	Bacteroides ovatus	GCA_001535615	LRDP01000001.1	0.901961	1.05327	48	Bacteria	Bacteroidetes	Bacteroidia	Bacteroidales	Bacteroidaceae	Bacteroides
s__Bacteroides_pectinophilus	Bacteroides pectinophilus	GCA_000155855	DS996928.1	0.0392157	1.0024	4	Bacteria	Firmicutes	Clostridia	Clostridiales	Clostridiales_noname	Clostridiales_noname
s__Bacteroides_plebeius	Bacteroides plebeius	GCA_003438305	QSTW01000001.1	0.254902	1.67259	0	Bacteria	Bacteroidetes	Bacteroidia	Bacteroidales	Bacteroidaceae	Bacteroides
s__Bacteroides_salanitronis	Bacteroides salanitronis	GCA_000190575	CP002530.1	0.00980392	0.26871	0	Bacteria	Bacteroidetes	Bacteroidia	Bacteroidales	Bacteroidaceae	Bacteroides
s__Bacteroides_salyersiae	Bacteroides salyersiae	GCA_000381365	KB905466.1	0.215686	1.05364	15	Bacteria	Bacteroidetes	Bacteroidia	Bacteroidales	Bacteroidaceae	Bacteroides
s__Bacteroides_sp_1_1_6	Bacteroides sp 1 1 6	-	-	0.0686275	0.860404	0	Bacteria	Bacteroidetes	Bacteroidia	Bacteroidales	Bacteroidaceae	Bacteroides
s__Bacteroides_sp_2_1_33B	Bacteroides sp 2 1 33B	GCA_000162175	GG705172.1	0.00980392	1.73194	0	Bacteria	Bacteroidetes	Bacteroidia	Bacteroidales	Bacteroidaceae	Bacteroides
s__Bacteroides_sp_3_2_5	Bacteroides sp 3 2 5	GCA_000159855	JH636043.1	0.00980392	0.32021	5	Bacteria	Bacteroidetes	Bacteroidia	Bacteroidales	Bacteroidaceae	Bacteroides
s__Bacteroides_stercoris	Bacteroides stercoris	GCA_900106605	FNOD01000069.1	0.470588	3.27352	33	Bacteria	Bacteroidetes	Bacteroidia	Bacteroidales	Bacteroidaceae	Bacteroides
s__Bacteroides_thetaiotaomicron	Bacteroides thetaiotaomicron	GCA_000011065	AE015928.1	0.764706	0.699532	46	Bacteria	Bacteroidetes	Bacteroidia	Bacteroidales	Bacteroidaceae	Bacteroides
s__Bacteroides_uniformis	Bacteroides uniformis	GCA_003436475	QSPV01000001.1	0.921569	4.88813	92	Bacteria	Bacteroidetes	Bacteroidia	Bacteroidales	Bacteroidaceae	Bacteroides
s__Bacteroides_vulgatus	Bacteroides vulgatus	GCA_003438835	QSUA01000001.1	0.911765	2.46309	82	Bacteria	Bacteroidetes	Bacteroidia	Bacteroidales	Bacteroidaceae	Bacteroides
s__Bacteroides_xylanisolvens	Bacteroides xylanisolvens	GCA_000178215	ADKP01000236.1	0.715686	0.216539	0	Bacteria	Bacteroidetes	Bacteroidia	Bacteroidales	Bacteroidaceae	Bacteroides
s__Barnesiella_intestinihominis	Barnesiella intestinihominis	GCA_003507695	DNUX01000023.1	0.852941	3.03421	73	Bacteria	Bacteroidetes	Bacteroidia	Bacteroidales	Porphyromonadaceae	Barnesiella
s__Bifidobacterium_adolescentis	Bifidobacterium adolescentis	GCA_003437775	QSSG01000001.1	0.676471	2.10652	44	Bacteria	Actinobacteria	Actinobacteria	Bifidobacteriales	Bifidobacteriaceae	Bifidobacterium
s__Bifidobacterium_angulatum	Bifidobacterium angulatum	GCA_001025155	AP012322.1	0.0294118	0.448093	0	Bacteria	Actinobacteria	Actinobacteria	Bifidobacteriales	Bifidobacteriaceae	Bifidobacterium
s__Bifidobacterium_animalis	Bifidobacterium animalis	GCA_001264015	AWFP01000001.1	0.117647	0.494838	3	Bacteria	Actinobacteria	Actinobacteria	Bifidobacteriales	Bifidobacteriaceae	Bifidobacterium
s__Bifidobacterium_bifidum	Bifidobacterium bifidum	GCA_003437325	QSSD01000001.1	0.382353	2.64041	24	Bacteria	Actinobacteria	Actinobacteria	Bifidobacteriales	Bifidobacteriaceae	Bifidobacterium
s__Bifidobacterium_breve	Bifidobacterium breve	GCA_002838325	CP021387.1	0.117647	6.7788	7	Bacteria	Actinobacteria	Actinobacteria	Bifidobacteriales	Bifidobacteriaceae	Bifidobacterium
s__Bifidobacterium_catenulatum	Bifidobacterium catenulatum	GCA_001025195	AP012325.1	0.303922	0.448326	0	Bacteria	Actinobacteria	Actinobacteria	Bifidobacteriales	Bifidobacteriaceae	Bifidobacterium
s__Bifidobacterium_dentium	Bifidobacterium dentium	GCA_000172135	ABIX02000002.1	0.107843	0.0820427	3	Bacteria	Actinobacteria	Actinobacteria	Bifidobacteriales	Bifidobacteriaceae	Bifidobacterium
s__Bifidobacterium_longum	Bifidobacterium longum	GCA_000007525	AE014295.3	0.892157	2.55349	64	Bacteria	Actinobacteria	Actinobacteria	Bifidobacteriales	Bifidobacteriaceae	Bifidobacterium
s__Bifidobacterium_pseudocatenulatum	Bifidobacterium pseudocatenulatum	GCA_003436955	QSRI01000001.1	0.362745	0.335302	0	Bacteria	Actinobacteria	Actinobacteria	Bifidobacteriales	Bifidobacteriaceae	Bifidobacterium
s__Bilophila_unclassified	Bilophila unclassified	-	-	0.843137	0.643242	0	Bacteria	Proteobacteria	Deltaproteobacteria	Desulfovibrionales	Desulfovibrionaceae	Bilophila
s__Bilophila_wadsworthia	Bilophila wadsworthia	GCA_000185705	KE150238.1	0.784314	0.0537133	0	Bacteria	Proteobacteria	Deltaproteobacteria	Desulfovibrionales	Desulfovibrionaceae	Bilophila
s__Blautia_hydrogenotrophica	Blautia hydrogenotrophica	GCA_001404935	CYXL01000001.1	0.0784314	0.0461312	0	Bacteria	Firmicutes	Clostridia	Clostridiales	Lachnospiraceae	Blautia
s__Blautia_producta	Blautia producta	GCA_002915535	PQGB01001000.1	0.0882353	0.0403522	0	Bacteria	Firmicutes	Clostridia	Clostridiales	Lachnospiraceae	Blautia
s__Brachyspira_unclassified	Brachyspira unclassified	-	-	0.0392157	0.005445	0	Bacteria	Spirochaetes	Spirochaetia	Spirochaetales	Brachyspiraceae	Brachyspira
s__Burkholderiales_bacterium_1_1_47	Burkholderiales bacterium 1 1 47	GCA_000144975	GL383992.1	0.637255	0.137938	0	Bacteria	Proteobacteria	Betaproteobacteria	Burkholderiales	Burkholderiales_noname	Burkholderiales_noname
s__Butyricicoccus_pullicaecorum	Butyricicoccus pullicaecorum	GCA_900167005	FUXW01000035.1	0.00980392	0.00315	0	Bacteria	Firmicutes	Clostridia	Clostridiales	Clostridiaceae	Butyricicoccus
s__Butyricimonas_synergistica	Butyricimonas synergistica	GCA_000379665	KB903359.1	0.0490196	0.004014	0	Bacteria	Bacteroidetes	Bacteroidia	Bacteroidales	Porphyromonadaceae	Butyricimonas
s__Butyrivibrio_crossotus	Butyrivibrio crossotus	GCA_001915735	MNRB01000041.1	0.186275	6.96907	13	Bacteria	Firmicutes	Clostridia	Clostridiales	Lachnospiraceae	Butyrivibrio
s__Campylobacter_concisus	Campylobacter concisus	GCA_002165875	NDYS01000001.1	0.00980392	0.00362	0	Bacteria	Proteobacteria	Epsilonproteobacteria	Campylobacterales	Campylobacteraceae	Campylobacter
s__Campylobacter_jejuni	Campylobacter jejuni	GCA_000009085	AL111168.1	0.0196078	3.58263	2	Bacteria	Proteobacteria	Epsilonproteobacteria	Campylobacterales	Campylobacteraceae	Campylobacter
s__Campylobacter_showae	Campylobacter showae	GCA_000313615	AMZQ01000001.1	0.00980392	0.1862	0	Bacteria	Proteobacteria	Epsilonproteobacteria	Campylobacterales	Campylobacteraceae	Campylobacter
s__Campylobacter_ureolyticus	Campylobacter ureolyticus	GCA_900446685	UFVL01000004.1	0.00980392	0.00024	0	Bacteria	Proteobacteria	Epsilonproteobacteria	Campylobacterales	Campylobacteraceae	Campylobacter
s__candidate_division_TM7_single_cell_isolate_TM7c	candidate division TM7 single cell isolate TM7c	-	-	0.0196078	0.00375	0	Bacteria	Candidatus_Saccharibacteria	Candidatus_Saccharibacteria_noname	Candidatus_Saccharibacteria_noname	Candidatus_Saccharibacteria_noname	Candidatus_Saccharibacteria_noname
s__Catenibacterium_mitsuokai	Catenibacterium mitsuokai	GCA_000173795	ACCK01000475.1	0.127451	0.77434	0	Bacteria	Firmicutes	Erysipelotrichia	Erysipelotrichales	Erysipelotrichaceae	Catenibacterium
s__Cellulosilyticum_lentocellum	Cellulosilyticum lentocellum	GCA_000178835	CP002582.1	0.00980392	0.00592	0	Bacteria	Firmicutes	Clostridia	Clostridiales	Lachnospiraceae	Cellulosilyticum
s__Citrobacter_freundii	Citrobacter freundii	GCA_002252025	NEFA01000001.1	0.0686275	0.862433	4	Bacteria	Proteobacteria	Gammaproteobacteria	Enterobacteriales	Enterobacteriaceae	Citrobacter
s__Citrobacter_unclassified	Citrobacter unclassified	-	-	0.0980392	0.125551	0	Bacteria	Proteobacteria	Gammaproteobacteria	Enterobacteriales	Enterobacteriaceae	Citrobacter
s__Clostridiaceae_bacterium_JC118	Clostridiaceae bacterium JC118	-	-	0.196078	0.02778	0	Bacteria	Firmicutes	Clostridia	Clostridiales	Clostridiaceae	Clostridiaceae_noname
s__Clostridiales_bacterium_1_7_47FAA	Clostridiales bacterium 1 7 47FAA	GCA_000155435	DS990367.1	0.254902	0.0229362	0	Bacteria	Firmicutes	Clostridia	Clostridiales	Clostridiales_noname	Clostridiales_noname
s__Clostridium_asparagiforme	Clostridium asparagiforme	GCA_000158075	GG657677.1	0.362745	0.190262	0	Bacteria	Firmicutes	Clostridia	Clostridiales	Clostridiaceae	Clostridium
s__Clostridium_bartlettii	Clostridium bartlettii	-	-	0.588235	0.072999	9	Bacteria	Firmicutes	Clostridia	Clostridiales	Peptostreptococcaceae	Peptostreptococcaceae_noname
s__Clostridium_bolteae	Clostridium bolteae	GCA_001078425	KQ235845.1	0.568627	0.233977	9	Bacteria	Firmicutes	Clostridia	Clostridiales	Clostridiaceae	Clostridium
s__Clostridium_butyricum	Clostridium butyricum	GCA_001646605	CP014704.1	0.00980392	1.13191	0	Bacteria	Firmicutes	Clostridia	Clostridiales	Clostridiaceae	Clostridium
s__Clostridium_celatum	Clostridium celatum	GCA_000320405	KB291596.1	0.00980392	0.00333	0	Bacteria	Firmicutes	Clostridia	Clostridiales	Clostridiaceae	Clostridium
s__Clostridium_citroniae	Clostridium citroniae	GCA_900115855	FOZH01000025.1	0.480392	0.0208233	0	Bacteria	Firmicutes	Clostridia	Clostridiales	Clostridiaceae	Clostridium
s__Clostridium_clostridioforme	Clostridium clostridioforme	GCA_900100685	FOIO01000164.1	0.176471	0.129008	4	Bacteria	Firmicutes	Clostridia	Clostridiales	Clostridiaceae	Clostridium
s__Clostridium_difficile	Clostridium difficile	-	-	0.0392157	0.596812	3	Bacteria	Firmicutes	Clostridia	Clostridiales	Peptostreptococcaceae	Peptostreptococcaceae_noname
s__Clostridium_hathewayi	Clostridium hathewayi	-	-	0.509804	0.0703677	3	Bacteria	Firmicutes	Clostridia	Clostridiales	Clostridiaceae	Clostridium
s__Clostridium_hylemonae	Clostridium hylemonae	GCA_000156515	GG657881.1	0.0294118	0.08616	0	Bacteria	Firmicutes	Clostridia	Clostridiales	Clostridiaceae	Clostridium
s__Clostridium_innocuum	Clostridium innocuum	GCA_900114575	FOTN01000056.1	0.254902	0.0122027	0	Bacteria	Firmicutes	Erysipelotrichia	Erysipelotrichales	Erysipelotrichaceae	Erysipelotrichaceae_noname
s__Clostridium_leptum	Clostridium leptum	GCA_002556665	NOXF01000010.1	0.745098	0.0942074	0	Bacteria	Firmicutes	Clostridia	Clostridiales	Clostridiaceae	Clostridium
s__Clostridium_nexile	Clostridium nexile	-	-	0.264706	0.56665	0	Bacteria	Firmicutes	Clostridia	Clostridiales	Clostridiaceae	Clostridium
s__Clostridium_perfringens	Clostridium perfringens	GCA_003181705	PJSZ01000001.1	0.0294118	0.200307	2	Bacteria	Firmicutes	Clostridia	Clostridiales	Clostridiaceae	Clostridium
s__Clostridium_ramosum	Clostridium ramosum	-	-	0.205882	0.130118	0	Bacteria	Firmicutes	Erysipelotrichia	Erysipelotrichales	Erysipelotrichaceae	Erysipelotrichaceae_noname
s__Clostridium_scindens	Clostridium scindens	GCA_000154505	DS499718.1	0.107843	0.0105645	0	Bacteria	Firmicutes	Clostridia	Clostridiales	Clostridiaceae	Clostridium
s__Clostridium_sp_ATCC_BAA_442	Clostridium sp ATCC BAA 442	GCA_000466445	KE992186.1	0.0196078	0.971835	0	Bacteria	Firmicutes	Clostridia	Clostridiales	Clostridiaceae	Clostridium
s__Clostridium_sp_KLE_1755	Clostridium sp KLE 1755	GCA_000466465	KE992639.1	0.00980392	1.10539	0	Bacteria	Firmicutes	Clostridia	Clostridiales	Clostridiaceae	Clostridium
s__Clostridium_sp_L2_50	Clostridium sp L2 50	GCA_000154245	DS480330.1	0.0980392	3.46456	20	Bacteria	Firmicutes	Clostridia	Clostridiales	Clostridiaceae	Clostridium
s__Clostridium_sp_SS2_1	Clostridium sp SS2 1	GCA_000154545	DS547029.1	0.00980392	0.58781	0	Bacteria	Firmicutes	Clostridia	Clostridiales	Clostridiaceae	Clostridium
s__Clostridium_spiroforme	Clostridium spiroforme	GCA_002159775	NFJI01000001.1	0.00980392	0.67667	0	Bacteria	Firmicutes	Erysipelotrichia	Erysipelotrichales	Erysipelotrichaceae	Erysipelotrichaceae_noname
s__Clostridium_symbiosum	Clostridium symbiosum	GCA_000189615	GL834357.1	0.362745	0.119144	6	Bacteria	Firmicutes	Clostridia	Clostridiales	Clostridiaceae	Clostridium
s__Collinsella_aerofaciens	Collinsella aerofaciens	GCA_000169035	AAVN02000022.1	0.852941	1.26159	0	Bacteria	Actinobacteria	Actinobacteria	Coriobacteriales	Coriobacteriaceae	Collinsella
s__Collinsella_tanakaei	Collinsella tanakaei	GCA_000225705	JH126467.1	0.0588235	0.426485	0	Bacteria	Actinobacteria	Actinobacteria	Coriobacteriales	Coriobacteriaceae	Collinsella
s__Collinsella_unclassified	Collinsella unclassified	-	-	0.0294118	0.314727	0	Bacteria	Actinobacteria	Actinobacteria	Coriobacteriales	Coriobacteriaceae	Collinsella
s__Coprobacillus_sp_29_1	Coprobacillus sp 29 1	-	-	0.0490196	0.53741	5	Bacteria	Firmicutes	Erysipelotrichia	Erysipelotrichales	Erysipelotrichaceae	Coprobacillus
s__Coprobacillus_unclassified	Coprobacillus unclassified	-	-	0.294118	0.182185	0	Bacteria	Firmicutes	Erysipelotrichia	Erysipelotrichales	Erysipelotrichaceae	Coprobacillus
s__Coprobacter_fastidiosus	Coprobacter fastidiosus	GCA_000473955	KI440778.1	0.627451	0.115579	0	Bacteria	Bacteroidetes	Bacteroidia	Bacteroidales	Porphyromonadaceae	Coprobacter
s__Coprococcus_catus	Coprococcus catus	GCA_003434235	QVFD01000001.1	0.764706	0.311979	42	Bacteria	Firmicutes	Clostridia	Clostridiales	Lachnospiraceae	Coprococcus
s__Coprococcus_comes	Coprococcus comes	GCA_000155875	GG662017.1	0.77451	0.804808	65	Bacteria	Firmicutes	Clostridia	Clostridiales	Lachnospiraceae	Coprococcus
s__Coprococcus_eutactus	Coprococcus eutactus	GCA_001405115	CYYE01000001.1	0.0686275	3.04877	0	Bacteria	Firmicutes	Clostridia	Clostridiales	Lachnospiraceae	Coprococcus
s__Coprococcus_sp_ART55_1	Coprococcus sp ART55 1	-	-	0.352941	4.44629	31	Bacteria	Firmicutes	Clostridia	Clostridiales	Lachnospiraceae	Coprococcus
s__Coriobacteriaceae_bacterium_phI	Coriobacteriaceae bacterium phI	-	-	0.156863	0.219679	0	Bacteria	Actinobacteria	Actinobacteria	Coriobacteriales	Coriobacteriaceae	Coriobacteriaceae_noname
s__Corynebacterium_durum	Corynebacterium durum	GCA_000318135	KB290817.1	0.0196078	0.007785	0	Bacteria	Actinobacteria	Actinobacteria	Actinomycetales	Corynebacteriaceae	Corynebacterium
s__Corynebacterium_kroppenstedtii	Corynebacterium kroppenstedtii	GCA_003243515	QFRA01000085.1	0.00980392	0.00104	0	Bacteria	Actinobacteria	Actinobacteria	Actinomycetales	Corynebacteriaceae	Corynebacterium
s__Corynebacterium_pseudodiphtheriticum	Corynebacterium pseudodiphtheriticum	GCA_000466825	AVFF01000001.1	0.00980392	0.00087	0	Bacteria	Actinobacteria	Actinobacteria	Actinomycetales	Corynebacteriaceae	Corynebacterium
s__Corynebacterium_variabile	Corynebacterium variabile	GCA_000179395	CP002917.1	0.00980392	0.00421	0	Bacteria	Actinobacteria	Actinobacteria	Actinomycetales	Corynebacteriaceae	Corynebacterium
s__Desulfovibrio_desulfuricans	Desulfovibrio desulfuricans	GCA_000022125	CP001358.1	0.127451	0.0292915	0	Bacteria	Proteobacteria	Deltaproteobacteria	Desulfovibrionales	Desulfovibrionaceae	Desulfovibrio
s__Desulfovibrio_piger	Desulfovibrio piger	GCA_003538575	DPRU01000038.1	0.196078	0.424848	0	Bacteria	Proteobacteria	Deltaproteobacteria	Desulfovibrionales	Desulfovibrionaceae	Desulfovibrio
s__Dialister_invisus	Dialister invisus	GCA_000160055	GG698602.1	0.343137	3.79659	30	Bacteria	Firmicutes	Negativicutes	Selenomonadales	Veillonellaceae	Dialister
s__Dialister_succinatiphilus	Dialister succinatiphilus	GCA_000242435	JH591187.1	0.0588235	1.81019	0	Bacteria	Firmicutes	Negativicutes	Selenomonadales	Veillonellaceae	Dialister
s__Dorea_formicigenerans	Dorea formicigenerans	GCA_003437395	QSPL01000001.1	0.882353	0.346097	0	Bacteria	Firmicutes	Clostridia	Clostridiales	Lachnospiraceae	Dorea
s__Dorea_longicatena	Dorea longicatena	GCA_003439785	QSVN01000001.1	0.892157	1.07551	68	Bacteria	Firmicutes	Clostridia	Clostridiales	Lachnospiraceae	Dorea
s__Dorea_unclassified	Dorea unclassified	-	-	0.0686275	0.198811	0	Bacteria	Firmicutes	Clostridia	Clostridiales	Lachnospiraceae	Dorea
s__Dysgonomonas_gadei	Dysgonomonas gadei	GCA_000213555	GL891979.1	0.00980392	0.00874	0	Bacteria	Bacteroidetes	Bacteroidia	Bacteroidales	Porphyromonadaceae	Dysgonomonas
s__Dysgonomonas_unclassified	Dysgonomonas unclassified	-	-	0.00980392	0.00465	0	Bacteria	Bacteroidetes	Bacteroidia	Bacteroidales	Porphyromonadaceae	Dysgonomonas
s__Eggerthella_lenta	Eggerthella lenta	GCA_000024265	CP001726.1	0.480392	0.0165978	0	Bacteria	Actinobacteria	Actinobacteria	Coriobacteriales	Coriobacteriaceae	Eggerthella
s__Eggerthella_sp_1_3_56FAA	Eggerthella sp 1 3 56FAA	-	-	0.0294118	0.23415	11	Bacteria	Actinobacteria	Actinobacteria	Coriobacteriales	Coriobacteriaceae	Eggerthella
s__Eggerthella_unclassified	Eggerthella unclassified	-	-	0.745098	0.120384	0	Bacteria	Actinobacteria	Actinobacteria	Coriobacteriales	Coriobacteriaceae	Eggerthella
s__Enterobacter_cloacae	Enterobacter cloacae	GCA_900075485	FJXZ01000001.1	0.0686275	0.0980943	0	Bacteria	Proteobacteria	Gammaproteobacteria	Enterobacteriales	Enterobacteriaceae	Enterobacter
s__Enterobacteriaceae_bacterium_9_2_54FAA	Enterobacteriaceae bacterium 9 2 54FAA	GCA_000185685	ADCU02000005.1	0.0294118	0.04103	0	Bacteria	Proteobacteria	Gammaproteobacteria	Enterobacteriales	Enterobacteriaceae	Enterobacteriaceae_noname
s__Enterococcus_avium	Enterococcus avium	GCA_001885775	JXKF01000001.1	0.00980392	0.03239	0	Bacteria	Firmicutes	Bacilli	Lactobacillales	Enterococcaceae	Enterococcus
s__Enterococcus_casseliflavus	Enterococcus casseliflavus	GCA_900112655	FOMP01000028.1	0.00980392	0.71125	0	Bacteria	Firmicutes	Bacilli	Lactobacillales	Enterococcaceae	Enterococcus
s__Enterococcus_faecalis	Enterococcus faecalis	GCA_000007785	AE016830.1	0.0784314	0.471811	3	Bacteria	Firmicutes	Bacilli	Lactobacillales	Enterococcaceae	Enterococcus
s__Enterococcus_faecium	Enterococcus faecium	GCA_002948375	PTYW01000001.1	0.0980392	0.531686	0	Bacteria	Firmicutes	Bacilli	Lactobacillales	Enterococcaceae	Enterococcus
s__Enterococcus_hirae	Enterococcus hirae	GCA_003321125	KZ846702.1	0.00980392	3.63085	0	Bacteria	Firmicutes	Bacilli	Lactobacillales	Enterococcaceae	Enterococcus
s__Erysipelotrichaceae_bacterium_2_2_44A	Erysipelotrichaceae bacterium 2 2 44A	GCA_000225685	JH126431.1	0.529412	0.0202287	0	Bacteria	Firmicutes	Erysipelotrichia	Erysipelotrichales	Erysipelotrichaceae	Erysipelotrichaceae_noname
s__Erysipelotrichaceae_bacterium_21_3	Erysipelotrichaceae bacterium 21 3	GCA_000242195	JH590840.1	0.529412	0.0145865	0	Bacteria	Firmicutes	Erysipelotrichia	Erysipelotrichales	Erysipelotrichaceae	Erysipelotrichaceae_noname
s__Erysipelotrichaceae_bacterium_3_1_53	Erysipelotrichaceae bacterium 3 1 53	-	-	0.0882353	0.0309611	0	Bacteria	Firmicutes	Erysipelotrichia	Erysipelotrichales	Erysipelotrichaceae	Erysipelotrichaceae_noname
s__Erysipelotrichaceae_bacterium_5_2_54FAA	Erysipelotrichaceae bacterium 5 2 54FAA	GCA_000163515	KI391955.1	0.0686275	0.0268371	0	Bacteria	Firmicutes	Erysipelotrichia	Erysipelotrichales	Erysipelotrichaceae	Erysipelotrichaceae_noname
s__Erysipelotrichaceae_bacterium_6_1_45	Erysipelotrichaceae bacterium 6 1 45	GCA_000242175	JH590968.1	0.343137	0.0180854	0	Bacteria	Firmicutes	Erysipelotrichia	Erysipelotrichales	Erysipelotrichaceae	Erysipelotrichaceae_noname
s__Escherichia_coli	Escherichia coli	GCA_000008865	BA000007.3	0.686275	2.15422	30	Bacteria	Proteobacteria	Gammaproteobacteria	Enterobacteriales	Enterobacteriaceae	Escherichia
s__Escherichia_hermannii	Escherichia hermannii	-	-	0.00980392	0.3226	0	Bacteria	Proteobacteria	Gammaproteobacteria	Enterobacteriales	Enterobacteriaceae	Escherichia
s__Escherichia_sp_TW11588	Escherichia sp TW11588	-	-	0.00980392	0.11066	0	Bacteria	Proteobacteria	Gammaproteobacteria	Enterobacteriales	Enterobacteriaceae	Escherichia
s__Escherichia_unclassified	Escherichia unclassified	-	-	0.715686	0.47192	0	Bacteria	Proteobacteria	Gammaproteobacteria	Enterobacteriales	Enterobacteriaceae	Escherichia
s__Eubacterium_biforme	Eubacterium biforme	-	-	0.27451	1.09279	20	Bacteria	Firmicutes	Erysipelotrichia	Erysipelotrichales	Erysipelotrichaceae	Erysipelotrichaceae_noname
s__Eubacterium_brachy	Eubacterium brachy	GCA_000488855	KI535270.1	0.00980392	0.00036	0	Bacteria	Firmicutes	Clostridia	Clostridiales	Eubacteriaceae	Eubacterium
s__Eubacterium_cylindroides	Eubacterium cylindroides	-	-	0.294118	0.19627	7	Bacteria	Firmicutes	Erysipelotrichia	Erysipelotrichales	Erysipelotrichaceae	Erysipelotrichaceae_noname
s__Eubacterium_dolichum	Eubacterium dolichum	-	-	0.0294118	0.0110467	0	Bacteria	Firmicutes	Erysipelotrichia	Erysipelotrichales	Erysipelotrichaceae	Erysipelotrichaceae_noname
s__Eubacterium_eligens	Eubacterium eligens	GCA_001405395	CZBV01000001.1	0.862745	1.67469	73	Bacteria	Firmicutes	Clostridia	Clostridiales	Eubacteriaceae	Eubacterium
s__Eubacterium_hallii	Eubacterium hallii	GCA_001405175	CYZL01000001.1	0.872549	0.794403	55	Bacteria	Firmicutes	Clostridia	Clostridiales	Eubacteriaceae	Eubacterium
s__Eubacterium_limosum	Eubacterium limosum	GCA_000807675	CP019962.1	0.127451	0.226515	2	Bacteria	Firmicutes	Clostridia	Clostridiales	Eubacteriaceae	Eubacterium
s__Eubacterium_ramulus	Eubacterium ramulus	GCA_001406295	CYYA01000001.1	0.696078	0.236989	32	Bacteria	Firmicutes	Clostridia	Clostridiales	Eubacteriaceae	Eubacterium
s__Eubacterium_rectale	Eubacterium rectale	GCA_003438965	QSUH01000001.1	0.901961	5.36831	73	Bacteria	Firmicutes	Clostridia	Clostridiales	Eubacteriaceae	Eubacterium
s__Eubacterium_saphenum	Eubacterium saphenum	GCA_000161975	GG688422.1	0.00980392	0.00064	0	Bacteria	Firmicutes	Clostridia	Clostridiales	Eubacteriaceae	Eubacterium
s__Eubacterium_siraeum	Eubacterium siraeum	GCA_000154325	DS499551.1	0.754902	2.9392	36	Bacteria	Firmicutes	Clostridia	Clostridiales	Eubacteriaceae	Eubacterium
s__Eubacterium_sp_3_1_31	Eubacterium sp 3 1 31	GCA_000242955	JH594448.1	0.107843	0.0544182	0	Bacteria	Firmicutes	Clostridia	Clostridiales	Eubacteriaceae	Eubacterium
s__Eubacterium_ventriosum	Eubacterium ventriosum	GCA_000153885	DS264288.1	0.666667	0.351169	0	Bacteria	Firmicutes	Clostridia	Clostridiales	Eubacteriaceae	Eubacterium
s__Faecalibacterium_prausnitzii	Faecalibacterium prausnitzii	GCA_003324115	PXUQ01000076.1	0.95098	10.4001	82	Bacteria	Firmicutes	Clostridia	Clostridiales	Ruminococcaceae	Faecalibacterium
s__Finegoldia_magna	Finegoldia magna	GCA_002243035	NDYA01000003.1	0.0196078	0.00233	0	Bacteria	Firmicutes	Clostridia	Clostridiales	Clostridiales_Family_XI_Incertae_Sedis	Finegoldia
s__Flavonifractor_plautii	Flavonifractor plautii	GCA_001406055	CZBD01000001.1	0.617647	0.0268829	0	Bacteria	Firmicutes	Clostridia	Clostridiales	Clostridiales_noname	Flavonifractor
s__Fusobacterium_nucleatum	Fusobacterium nucleatum	GCA_000007325	AE009951.2	0.00980392	0.00299	0	Bacteria	Fusobacteria	Fusobacteriia	Fusobacteriales	Fusobacteriaceae	Fusobacterium
s__Fusobacterium_ulcerans	Fusobacterium ulcerans	GCA_900478315	LS483487.1	0.00980392	0.01898	0	Bacteria	Fusobacteria	Fusobacteriia	Fusobacteriales	Fusobacteriaceae	Fusobacterium
s__Fusobacterium_varium	Fusobacterium varium	GCA_003019655	CP028103.1	0.00980392	0.11775	0	Bacteria	Fusobacteria	Fusobacteriia	Fusobacteriales	Fusobacteriaceae	Fusobacterium
s__Gardnerella_vaginalis	Gardnerella vaginalis	GCA_003034925	PZKH01000001.1	0.00980392	0.0322	0	Bacteria	Actinobacteria	Actinobacteria	Bifidobacteriales	Bifidobacteriaceae	Gardnerella
s__Gemella_haemolysans	Gemella haemolysans	GCA_000173915	ACDZ02000015.1	0.0196078	0.00862	0	Bacteria	Firmicutes	Bacilli	Bacillales	Bacillales_noname	Gemella
s__Gemella_morbillorum	Gemella morbillorum	GCA_000185645	GL622607.1	0.00980392	0.00615	0	Bacteria	Firmicutes	Bacilli	Bacillales	Bacillales_noname	Gemella
s__Gemella_sanguinis	Gemella sanguinis	GCA_000204335	ACRY02000005.1	0.0196078	0.002185	0	Bacteria	Firmicutes	Bacilli	Bacillales	Bacillales_noname	Gemella
s__Gemella_unclassified	Gemella unclassified	-	-	0.0784314	0.002535	0	Bacteria	Firmicutes	Bacilli	Bacillales	Bacillales_noname	Gemella
s__Gordonibacter_pamelaeae	Gordonibacter pamelaeae	GCA_000210055	FP929047.1	0.578431	0.0339488	0	Bacteria	Actinobacteria	Actinobacteria	Coriobacteriales	Coriobacteriaceae	Gordonibacter
s__Granulicatella_adiacens	Granulicatella adiacens	GCA_000160675	GG694024.1	0.107843	0.00551455	0	Bacteria	Firmicutes	Bacilli	Lactobacillales	Carnobacteriaceae	Granulicatella
s__Granulicatella_elegans	Granulicatella elegans	GCA_000162475	KI391971.1	0.00980392	0.02082	0	Bacteria	Firmicutes	Bacilli	Lactobacillales	Carnobacteriaceae	Granulicatella
s__Granulicatella_unclassified	Granulicatella unclassified	-	-	0.392157	0.00674775	0	Bacteria	Firmicutes	Bacilli	Lactobacillales	Carnobacteriaceae	Granulicatella
s__Haemophilus_parainfluenzae	Haemophilus parainfluenzae	GCA_001949895	MPJJ01000001.1	0.588235	0.055294	12	Bacteria	Proteobacteria	Gammaproteobacteria	Pasteurellales	Pasteurellaceae	Haemophilus
s__Haemophilus_pittmaniae	Haemophilus pittmaniae	GCA_900186995	LT906463.1	0.0392157	0.0116825	0	Bacteria	Proteobacteria	Gammaproteobacteria	Pasteurellales	Pasteurellaceae	Haemophilus
s__Haemophilus_sputorum	Haemophilus sputorum	GCA_003252875	QEQH01000024.1	0.0196078	0.001145	0	Bacteria	Proteobacteria	Gammaproteobacteria	Pasteurellales	Pasteurellaceae	Haemophilus
s__Hafnia_alvei	Hafnia alvei	GCA_900451125	UGHM01000007.1	0.0196078	0.00338	0	Bacteria	Proteobacteria	Gammaproteobacteria	Enterobacteriales	Enterobacteriaceae	Hafnia
s__Halomonas_unclassified	Halomonas unclassified	-	-	0.0196078	0.011525	0	Bacteria	Proteobacteria	Gammaproteobacteria	Oceanospirillales	Halomonadaceae	Halomonas
s__Holdemania_filiformis	Holdemania filiformis	GCA_000157995	GG657585.1	0.470588	0.0271498	0	Bacteria	Firmicutes	Erysipelotrichia	Erysipelotrichales	Erysipelotrichaceae	Holdemania
s__Holdemania_sp_AP2	Holdemania sp AP2	-	-	0.00980392	0.10419	0	Bacteria	Firmicutes	Erysipelotrichia	Erysipelotrichales	Erysipelotrichaceae	Holdemania
s__Holdemania_unclassified	Holdemania unclassified	-	-	0.45098	0.0180459	0	Bacteria	Firmicutes	Erysipelotrichia	Erysipelotrichales	Erysipelotrichaceae	Holdemania
s__Klebsiella_oxytoca	Klebsiella oxytoca	GCA_002906435	CP026275.1	0.0490196	0.193842	0	Bacteria	Proteobacteria	Gammaproteobacteria	Enterobacteriales	Enterobacteriaceae	Klebsiella
s__Klebsiella_pneumoniae	Klebsiella pneumoniae	GCA_000240185	CP003200.1	0.0784314	0.933554	3	Bacteria	Proteobacteria	Gammaproteobacteria	Enterobacteriales	Enterobacteriaceae	Klebsiella
s__Klebsiella_unclassified	Klebsiella unclassified	-	-	0.0588235	0.190595	0	Bacteria	Proteobacteria	Gammaproteobacteria	Enterobacteriales	Enterobacteriaceae	Klebsiella
s__Lachnospiraceae_bacterium_1_1_57FAA	Lachnospiraceae bacterium 1 1 57FAA	GCA_000218445	GL945294.1	0.578431	0.72064	0	Bacteria	Firmicutes	Clostridia	Clostridiales	Lachnospiraceae	Lachnospiraceae_noname
s__Lachnospiraceae_bacterium_1_4_56FAA	Lachnospiraceae bacterium 1 4 56FAA	GCA_000218385	GL945163.1	0.254902	0.0852588	0	Bacteria	Firmicutes	Clostridia	Clostridiales	Lachnospiraceae	Lachnospiraceae_noname
s__Lachnospiraceae_bacterium_2_1_58FAA	Lachnospiraceae bacterium 2 1 58FAA	GCA_000218465	GL945333.1	0.333333	0.760009	0	Bacteria	Firmicutes	Clostridia	Clostridiales	Lachnospiraceae	Lachnospiraceae_noname
s__Lachnospiraceae_bacterium_3_1_46FAA	Lachnospiraceae bacterium 3 1 46FAA	GCA_000209405	GL890520.1	0.803922	0.171682	0	Bacteria	Firmicutes	Clostridia	Clostridiales	Lachnospiraceae	Lachnospiraceae_noname
s__Lachnospiraceae_bacterium_3_1_57FAA_CT1	Lachnospiraceae bacterium 3 1 57FAA CT1	GCA_000218405	KE150405.1	0.392157	0.071486	0	Bacteria	Firmicutes	Clostridia	Clostridiales	Lachnospiraceae	Lachnospiraceae_noname
s__Lachnospiraceae_bacterium_4_1_37FAA	Lachnospiraceae bacterium 4 1 37FAA	-	-	0.00980392	0.00492	0	Bacteria	Firmicutes	Clostridia	Clostridiales	Lachnospiraceae	Lachnospiraceae_noname
s__Lachnospiraceae_bacterium_5_1_57FAA	Lachnospiraceae bacterium 5 1 57FAA	GCA_000218425	GL945243.1	0.147059	0.0218453	0	Bacteria	Firmicutes	Clostridia	Clostridiales	Lachnospiraceae	Lachnospiraceae_noname
s__Lachnospiraceae_bacterium_5_1_63FAA	Lachnospiraceae bacterium 5 1 63FAA	GCA_000185525	GL622401.1	0.882353	0.168889	0	Bacteria	Firmicutes	Clostridia	Clostridiales	Lachnospiraceae	Lachnospiraceae_noname
s__Lachnospiraceae_bacterium_6_1_63FAA	Lachnospiraceae bacterium 6 1 63FAA	GCA_000209425	GL890548.1	0.0392157	0.0125475	0	Bacteria	Firmicutes	Clostridia	Clostridiales	Lachnospiraceae	Lachnospiraceae_noname
s__Lachnospiraceae_bacterium_7_1_58FAA	Lachnospiraceae bacterium 7 1 58FAA	GCA_000242155	JH590866.1	0.901961	0.0502847	0	Bacteria	Firmicutes	Clostridia	Clostridiales	Lachnospiraceae	Lachnospiraceae_noname
s__Lachnospiraceae_bacterium_8_1_57FAA	Lachnospiraceae bacterium 8 1 57FAA	GCA_000185545	GL622449.1	0.382353	0.165764	51	Bacteria	Firmicutes	Clostridia	Clostridiales	Lachnospiraceae	Lachnospiraceae_noname
s__Lachnospiraceae_bacterium_9_1_43BFAA	Lachnospiraceae bacterium 9 1 43BFAA	GCA_000209445	GL890571.1	0.0686275	0.0145271	0	Bacteria	Firmicutes	Clostridia	Clostridiales	Lachnospiraceae	Lachnospiraceae_noname
s__Lactobacillus_acidophilus	Lactobacillus acidophilus	GCA_000442865	CBLP010000001.1	0.0490196	0.03868	0	Bacteria	Firmicutes	Bacilli	Lactobacillales	Lactobacillaceae	Lactobacillus
s__Lactobacillus_amylovorus	Lactobacillus amylovorus	GCA_002706375	CP017706.1	0.0196078	0.280505	0	Bacteria	Firmicutes	Bacilli	Lactobacillales	Lactobacillaceae	Lactobacillus
s__Lactobacillus_antri	Lactobacillus antri	GCA_001435475	AZDK01000001.1	0.00980392	0.0427	0	Bacteria	Firmicutes	Bacilli	Lactobacillales	Lactobacillaceae	Lactobacillus
s__Lactobacillus_brevis	Lactobacillus brevis	GCA_001540905	LDEI01000001.1	0.00980392	0.00358	0	Bacteria	Firmicutes	Bacilli	Lactobacillales	Lactobacillaceae	Lactobacillus
s__Lactobacillus_casei_paracasei	Lactobacillus casei paracasei	-	-	0.107843	0.225758	5	Bacteria	Firmicutes	Bacilli	Lactobacillales	Lactobacillaceae	Lactobacillus
s__Lactobacillus_crispatus	Lactobacillus crispatus	GCA_002861775	PKIX01000001.1	0.0196078	0.006215	0	Bacteria	Firmicutes	Bacilli	Lactobacillales	Lactobacillaceae	Lactobacillus
s__Lactobacillus_delbrueckii	Lactobacillus delbrueckii	GCA_001908415	CP018614.1	0.0980392	0.058047	2	Bacteria	Firmicutes	Bacilli	Lactobacillales	Lactobacillaceae	Lactobacillus
s__Lactobacillus_fermentum	Lactobacillus fermentum	GCA_003346315	QMJM01000100.1	0.0490196	0.895232	2	Bacteria	Firmicutes	Bacilli	Lactobacillales	Lactobacillaceae	Lactobacillus
s__Lactobacillus_gasseri	Lactobacillus gasseri	GCA_002863455	PKKC01000001.1	0.0294118	3.86219	3	Bacteria	Firmicutes	Bacilli	Lactobacillales	Lactobacillaceae	Lactobacillus
s__Lactobacillus_mucosae	Lactobacillus mucosae	GCA_900109445	FNZY01000032.1	0.0294118	0.09396	0	Bacteria	Firmicutes	Bacilli	Lactobacillales	Lactobacillaceae	Lactobacillus
s__Lactobacillus_plantarum	Lactobacillus plantarum	GCA_000203855	AL935263.2	0.0294118	0.0321567	0	Bacteria	Firmicutes	Bacilli	Lactobacillales	Lactobacillaceae	Lactobacillus
s__Lactobacillus_reuteri	Lactobacillus reuteri	GCA_000758185	JOOG01000001.1	0.00980392	6.96312	0	Bacteria	Firmicutes	Bacilli	Lactobacillales	Lactobacillaceae	Lactobacillus
s__Lactobacillus_rhamnosus	Lactobacillus rhamnosus	GCA_001657205	JUIP01000001.1	0.0784314	0.37225	4	Bacteria	Firmicutes	Bacilli	Lactobacillales	Lactobacillaceae	Lactobacillus
s__Lactobacillus_ruminis	Lactobacillus ruminis	GCA_001436475	AYYL01000001.1	0.0588235	1.09383	5	Bacteria	Firmicutes	Bacilli	Lactobacillales	Lactobacillaceae	Lactobacillus
s__Lactobacillus_saerimneri	Lactobacillus saerimneri	GCA_001435165	AZFP01000001.1	0.00980392	0.00514	0	Bacteria	Firmicutes	Bacilli	Lactobacillales	Lactobacillaceae	Lactobacillus
s__Lactobacillus_sakei	Lactobacillus sakei	GCA_002370375	AP017931.1	0.117647	0.0441833	0	Bacteria	Firmicutes	Bacilli	Lactobacillales	Lactobacillaceae	Lactobacillus
s__Lactobacillus_salivarius	Lactobacillus salivarius	GCA_002289785	LXZF01000001.1	0.0294118	0.15166	0	Bacteria	Firmicutes	Bacilli	Lactobacillales	Lactobacillaceae	Lactobacillus
s__Lactobacillus_ultunensis	Lactobacillus ultunensis	GCA_001436305	AZFO01000001.1	0.0196078	0.016585	0	Bacteria	Firmicutes	Bacilli	Lactobacillales	Lactobacillaceae	Lactobacillus
s__Lactobacillus_vaginalis	Lactobacillus vaginalis	GCA_001435915	AZGL01000001.1	0.0196078	0.21173	0	Bacteria	Firmicutes	Bacilli	Lactobacillales	Lactobacillaceae	Lactobacillus
s__Lactococcus_lactis	Lactococcus lactis	GCA_000006865	AE005176.1	0.245098	0.0669528	5	Bacteria	Firmicutes	Bacilli	Lactobacillales	Streptococcaceae	Lactococcus
s__Lactococcus_raffinolactis	Lactococcus raffinolactis	GCA_002310475	CP023392.1	0.00980392	0.02324	0	Bacteria	Firmicutes	Bacilli	Lactobacillales	Streptococcaceae	Lactococcus
s__Leuconostoc_carnosum	Leuconostoc carnosum	GCA_000300135	CP003851.1	0.0196078	0.012985	0	Bacteria	Firmicutes	Bacilli	Lactobacillales	Leuconostocaceae	Leuconostoc
s__Leuconostoc_mesenteroides	Leuconostoc mesenteroides	GCA_003433375	CP021491.1	0.0196078	0.01033	0	Bacteria	Firmicutes	Bacilli	Lactobacillales	Leuconostocaceae	Leuconostoc
s__Leuconostoc_unclassified	Leuconostoc unclassified	-	-	0.00980392	0.01169	0	Bacteria	Firmicutes	Bacilli	Lactobacillales	Leuconostocaceae	Leuconostoc
s__Marvinbryantia_formatexigens	Marvinbryantia formatexigens	GCA_900102475	FNBY01000053.1	0.0196078	0.00317	0	Bacteria	Firmicutes	Clostridia	Clostridiales	Lachnospiraceae	Marvinbryantia
s__Megamonas_funiformis	Megamonas funiformis	GCA_003436485	QSPX01000001.1	0.0392157	0.156387	0	Bacteria	Firmicutes	Negativicutes	Selenomonadales	Veillonellaceae	Megamonas
s__Megamonas_hypermegale	Megamonas hypermegale	GCA_002159575	NFIW01000001.1	0.0490196	0.00836	0	Bacteria	Firmicutes	Negativicutes	Selenomonadales	Veillonellaceae	Megamonas
s__Megamonas_rupellensis	Megamonas rupellensis	GCA_003439315	QSVE01000001.1	0.0294118	0.11062	0	Bacteria	Firmicutes	Negativicutes	Selenomonadales	Veillonellaceae	Megamonas
s__Megamonas_unclassified	Megamonas unclassified	-	-	0.0588235	0.889333	0	Bacteria	Firmicutes	Negativicutes	Selenomonadales	Veillonellaceae	Megamonas
s__Megasphaera_elsdenii	Megasphaera elsdenii	GCA_003010495	CP027570.1	0.0294118	0.0313533	0	Bacteria	Firmicutes	Negativicutes	Selenomonadales	Veillonellaceae	Megasphaera
s__Megasphaera_micronuciformis	Megasphaera micronuciformis	GCA_000165735	GL538175.1	0.0196078	0.01616	0	Bacteria	Firmicutes	Negativicutes	Selenomonadales	Veillonellaceae	Megasphaera
s__Megasphaera_unclassified	Megasphaera unclassified	-	-	0.117647	0.408268	0	Bacteria	Firmicutes	Negativicutes	Selenomonadales	Veillonellaceae	Megasphaera
s__Methanobrevibacter_smithii	Methanobrevibacter smithii	GCA_000151245	DS996919.1	0.529412	0.980735	32	Archaea	Euryarchaeota	Methanobacteria	Methanobacteriales	Methanobacteriaceae	Methanobrevibacter
s__Methanobrevibacter_unclassified	Methanobrevibacter unclassified	-	-	0.245098	0.0686968	0	Archaea	Euryarchaeota	Methanobacteria	Methanobacteriales	Methanobacteriaceae	Methanobrevibacter
s__Methanosphaera_stadtmanae	Methanosphaera stadtmanae	GCA_003265405	NGJK01000001.1	0.0980392	0.053504	0	Archaea	Euryarchaeota	Methanobacteria	Methanobacteriales	Methanobacteriaceae	Methanosphaera
s__Mitsuokella_multacida	Mitsuokella multacida	GCA_000155955	GG697146.2	0.0196078	0.01974	0	Bacteria	Firmicutes	Negativicutes	Selenomonadales	Veillonellaceae	Mitsuokella
s__Mitsuokella_unclassified	Mitsuokella unclassified	-	-	0.0294118	0.06288	0	Bacteria	Firmicutes	Negativicutes	Selenomonadales	Veillonellaceae	Mitsuokella
s__Mobiluncus_unclassified	Mobiluncus unclassified	-	-	0.00980392	0.00131	0	Bacteria	Actinobacteria	Actinobacteria	Actinomycetales	Actinomycetaceae	Mobiluncus
s__Morganella_morganii	Morganella morganii	GCA_000783955	CP026046.1	0.00980392	0.0921	0	Bacteria	Proteobacteria	Gammaproteobacteria	Enterobacteriales	Enterobacteriaceae	Morganella
s__Neisseria_unclassified	Neisseria unclassified	-	-	0.0686275	0.00656429	0	Bacteria	Proteobacteria	Betaproteobacteria	Neisseriales	Neisseriaceae	Neisseria
s__Odoribacter_laneus	Odoribacter laneus	GCA_000243215	JH594596.1	0.0392157	1.07471	3	Bacteria	Bacteroidetes	Bacteroidia	Bacteroidales	Porphyromonadaceae	Odoribacter
s__Odoribacter_splanchnicus	Odoribacter splanchnicus	GCA_002159415	NFIM01000001.1	0.862745	1.31802	76	Bacteria	Bacteroidetes	Bacteroidia	Bacteroidales	Porphyromonadaceae	Odoribacter
s__Olsenella_profusa	Olsenella profusa	GCA_000468755	AWEZ01000001.1	0.00980392	0.00108	0	Bacteria	Actinobacteria	Actinobacteria	Coriobacteriales	Coriobacteriaceae	Olsenella
s__Olsenella_unclassified	Olsenella unclassified	-	-	0.205882	0.0116995	0	Bacteria	Actinobacteria	Actinobacteria	Coriobacteriales	Coriobacteriaceae	Olsenella
s__Oscillibacter_sp_KLE_1745	Oscillibacter sp KLE 1745	GCA_000469445	KI271644.1	0.0196078	0.25716	0	Bacteria	Firmicutes	Clostridia	Clostridiales	Oscillospiraceae	Oscillibacter
s__Oscillibacter_unclassified	Oscillibacter unclassified	-	-	0.921569	0.597656	0	Bacteria	Firmicutes	Clostridia	Clostridiales	Oscillospiraceae	Oscillibacter
s__Oxalobacter_formigenes	Oxalobacter formigenes	GCA_002128345	CP019430.1	0.362745	0.0337578	0	Bacteria	Proteobacteria	Betaproteobacteria	Burkholderiales	Oxalobacteraceae	Oxalobacter
s__Parabacteroides_distasonis	Parabacteroides distasonis	GCA_900445525	UFST01000003.1	0.715686	0.594301	59	Bacteria	Bacteroidetes	Bacteroidia	Bacteroidales	Porphyromonadaceae	Parabacteroides
s__Parabacteroides_goldsteinii	Parabacteroides goldsteinii	GCA_000307395	JH976471.1	0.186275	0.529187	7	Bacteria	Bacteroidetes	Bacteroidia	Bacteroidales	Porphyromonadaceae	Parabacteroides
s__Parabacteroides_johnsonii	Parabacteroides johnsonii	GCA_002161725	NFIJ01000001.1	0.284314	0.352479	10	Bacteria	Bacteroidetes	Bacteroidia	Bacteroidales	Porphyromonadaceae	Parabacteroides
s__Parabacteroides_merdae	Parabacteroides merdae	GCA_000307495	JH976524.1	0.705882	1.66046	52	Bacteria	Bacteroidetes	Bacteroidia	Bacteroidales	Porphyromonadaceae	Parabacteroides
s__Parabacteroides_unclassified	Parabacteroides unclassified	-	-	0.45098	1.1489	0	Bacteria	Bacteroidetes	Bacteroidia	Bacteroidales	Porphyromonadaceae	Parabacteroides
s__Paraprevotella_clara	Paraprevotella clara	GCA_000233955	JH376577.1	0.313725	0.171342	0	Bacteria	Bacteroidetes	Bacteroidia	Bacteroidales	Prevotellaceae	Paraprevotella
s__Paraprevotella_unclassified	Paraprevotella unclassified	-	-	0.333333	0.907115	0	Bacteria	Bacteroidetes	Bacteroidia	Bacteroidales	Prevotellaceae	Paraprevotella
s__Paraprevotella_xylaniphila	Paraprevotella xylaniphila	GCA_000205165	GL883805.1	0.264706	0.0601022	0	Bacteria	Bacteroidetes	Bacteroidia	Bacteroidales	Prevotellaceae	Paraprevotella
s__Parascardovia_denticolens	Parascardovia denticolens	GCA_000163835	GG770327.1	0.0490196	0.058832	2	Bacteria	Actinobacteria	Actinobacteria	Bifidobacteriales	Bifidobacteriaceae	Parascardovia
s__Parasutterella_excrementihominis	Parasutterella excrementihominis	GCA_000205025	GL883674.1	0.676471	0.134569	0	Bacteria	Proteobacteria	Betaproteobacteria	Burkholderiales	Sutterellaceae	Parasutterella
s__Parvimonas_micra	Parvimonas micra	GCA_000154405	DS483519.1	0.0196078	0.00407	0	Bacteria	Firmicutes	Clostridia	Clostridiales	Clostridiales_Family_XI_Incertae_Sedis	Parvimonas
s__Parvimonas_unclassified	Parvimonas unclassified	-	-	0.0294118	0.02026	0	Bacteria	Firmicutes	Clostridia	Clostridiales	Clostridiales_Family_XI_Incertae_Sedis	Parvimonas
s__Pediococcus_pentosaceus	Pediococcus pentosaceus	GCA_001411765	CP015918.1	0.0196078	0.034525	0	Bacteria	Firmicutes	Bacilli	Lactobacillales	Lactobacillaceae	Pediococcus
s__Peptostreptococcaceae_noname_unclassified	Peptostreptococcaceae noname unclassified	-	-	0.333333	0.0272953	0	Bacteria	Firmicutes	Clostridia	Clostridiales	Peptostreptococcaceae	Peptostreptococcaceae_noname
s__Peptostreptococcus_stomatis	Peptostreptococcus stomatis	GCA_000147675	ADGQ01000074.1	0.00980392	0.00034	0	Bacteria	Firmicutes	Clostridia	Clostridiales	Peptostreptococcaceae	Peptostreptococcus
s__Peptostreptococcus_unclassified	Peptostreptococcus unclassified	-	-	0.0294118	0.00556333	0	Bacteria	Firmicutes	Clostridia	Clostridiales	Peptostreptococcaceae	Peptostreptococcus
s__Phascolarctobacterium_succinatutens	Phascolarctobacterium succinatutens	GCA_003452535	DMNY01000030.1	0.166667	1.81344	14	Bacteria	Firmicutes	Negativicutes	Selenomonadales	Acidaminococcaceae	Phascolarctobacterium
s__Porphyromonas_asaccharolytica	Porphyromonas asaccharolytica	GCA_000183605	AENO01000058.1	0.0490196	0.045816	0	Bacteria	Bacteroidetes	Bacteroidia	Bacteroidales	Porphyromonadaceae	Porphyromonas
s__Porphyromonas_bennonis	Porphyromonas bennonis	-	-	0.00980392	0.00129	0	Bacteria	Bacteroidetes	Bacteroidia	Bacteroidales	Porphyromonadaceae	Porphyromonas
s__Porphyromonas_gingivalis	Porphyromonas gingivalis	GCA_900157275	FUFG01000050.1	0.0196078	0.29728	0	Bacteria	Bacteroidetes	Bacteroidia	Bacteroidales	Porphyromonadaceae	Porphyromonas
s__Porphyromonas_somerae	Porphyromonas somerae	GCA_001553215	KQ960406.1	0.00980392	0.0039	0	Bacteria	Bacteroidetes	Bacteroidia	Bacteroidales	Porphyromonadaceae	Porphyromonas
s__Porphyromonas_uenonis	Porphyromonas uenonis	GCA_000174775	ACLR01000250.1	0.00980392	0.00311	0	Bacteria	Bacteroidetes	Bacteroidia	Bacteroidales	Porphyromonadaceae	Porphyromonas
s__Prevotella_copri	Prevotella copri	GCA_000157935	GG703878.1	0.411765	6.55378	0	Bacteria	Bacteroidetes	Bacteroidia	Bacteroidales	Prevotellaceae	Prevotella
s__Prevotella_disiens	Prevotella disiens	GCA_000467875	KI259259.1	0.0686275	0.00942286	0	Bacteria	Bacteroidetes	Bacteroidia	Bacteroidales	Prevotellaceae	Prevotella
s__Prevotella_intermedia	Prevotella intermedia	GCA_002763785	CP024725.1	0.00980392	0.01769	0	Bacteria	Bacteroidetes	Bacteroidia	Bacteroidales	Prevotellaceae	Prevotella
s__Prevotella_stercorea	Prevotella stercorea	GCA_000235885	JH379330.1	0.0588235	1.48975	0	Bacteria	Bacteroidetes	Bacteroidia	Bacteroidales	Prevotellaceae	Prevotella
s__Prevotella_timonensis	Prevotella timonensis	GCA_000177055	ADEF01000072.1	0.00980392	0.00486	0	Bacteria	Bacteroidetes	Bacteroidia	Bacteroidales	Prevotellaceae	Prevotella
s__Propionibacterium_freudenreichii	Propionibacterium freudenreichii	GCA_900087165	LT576042.1	0.127451	0.0296062	0	Bacteria	Actinobacteria	Actinobacteria	Actinomycetales	Propionibacteriaceae	Propionibacterium
s__Propionibacterium_propionicum	Propionibacterium propionicum	-	-	0.00980392	0.02974	0	Bacteria	Actinobacteria	Actinobacteria	Actinomycetales	Propionibacteriaceae	Propionibacterium
s__Propionimicrobium_lymphophilum	Propionimicrobium lymphophilum	GCA_000411175	KE150269.1	0.00980392	0.06036	0	Bacteria	Actinobacteria	Actinobacteria	Actinomycetales	Propionibacteriaceae	Propionimicrobium
s__Proteus_mirabilis	Proteus mirabilis	GCA_000783875	CP026051.1	0.0196078	0.437305	0	Bacteria	Proteobacteria	Gammaproteobacteria	Enterobacteriales	Enterobacteriaceae	Proteus
s__Pseudoflavonifractor_capillosus	Pseudoflavonifractor capillosus	GCA_000169255	AAXG02000066.1	0.558824	0.0149175	0	Bacteria	Firmicutes	Clostridia	Clostridiales	Clostridiales_noname	Pseudoflavonifractor
s__Pseudomonas_aeruginosa	Pseudomonas aeruginosa	GCA_000006765	AE004091.2	0.0686275	0.0767729	0	Bacteria	Proteobacteria	Gammaproteobacteria	Pseudomonadales	Pseudomonadaceae	Pseudomonas
s__Pseudomonas_unclassified	Pseudomonas unclassified	-	-	0.0392157	0.013625	0	Bacteria	Proteobacteria	Gammaproteobacteria	Pseudomonadales	Pseudomonadaceae	Pseudomonas
s__Pyramidobacter_piscolens	Pyramidobacter piscolens	GCA_000177335	ADFP01000140.1	0.0196078	0.029965	0	Bacteria	Synergistetes	Synergistia	Synergistales	Synergistaceae	Pyramidobacter
s__Raoultella_ornithinolytica	Raoultella ornithinolytica	GCA_000648315	JHQH01000001.1	0.00980392	0.01943	0	Bacteria	Proteobacteria	Gammaproteobacteria	Enterobacteriales	Enterobacteriaceae	Raoultella
s__Rhodospirillum_unclassified	Rhodospirillum unclassified	-	-	0.00980392	0.00987	0	Bacteria	Proteobacteria	Alphaproteobacteria	Rhodospirillales	Rhodospirillaceae	Rhodospirillum
s__Roseburia_hominis	Roseburia hominis	GCA_000225345	CP003040.1	0.882353	0.564016	39	Bacteria	Firmicutes	Clostridia	Clostridiales	Lachnospiraceae	Roseburia
s__Roseburia_intestinalis	Roseburia intestinalis	GCA_000156535	GG692814.1	0.705882	1.74562	34	Bacteria	Firmicutes	Clostridia	Clostridiales	Lachnospiraceae	Roseburia
s__Roseburia_inulinivorans	Roseburia inulinivorans	GCA_001406855	CVRS01000001.1	0.882353	1.3036	53	Bacteria	Firmicutes	Clostridia	Clostridiales	Lachnospiraceae	Roseburia
s__Roseburia_unclassified	Roseburia unclassified	-	-	0.215686	0.283311	0	Bacteria	Firmicutes	Clostridia	Clostridiales	Lachnospiraceae	Roseburia
s__Rothia_dentocariosa	Rothia dentocariosa	GCA_000763685	JQHE01000001.1	0.0588235	0.01183	0	Bacteria	Actinobacteria	Actinobacteria	Actinomycetales	Micrococcaceae	Rothia
s__Rothia_mucilaginosa	Rothia mucilaginosa	GCA_003241755	QFPU01000155.1	0.362745	0.0076673	0	Bacteria	Actinobacteria	Actinobacteria	Actinomycetales	Micrococcaceae	Rothia
s__Rothia_unclassified	Rothia unclassified	-	-	0.0686275	0.00289429	0	Bacteria	Actinobacteria	Actinobacteria	Actinomycetales	Micrococcaceae	Rothia
s__Ruminococcaceae_bacterium_D16	Ruminococcaceae bacterium D16	GCA_000177015	KI391947.1	0.441176	0.0320271	0	Bacteria	Firmicutes	Clostridia	Clostridiales	Ruminococcaceae	Ruminococcaceae_noname
s__Ruminococcus_albus	Ruminococcus albus	GCA_000178155	ADKM02000136.1	0.0196078	0.00024	0	Bacteria	Firmicutes	Clostridia	Clostridiales	Ruminococcaceae	Ruminococcus
s__Ruminococcus_bromii	Ruminococcus bromii	GCA_003466205	QSOH01000001.1	0.754902	4.44157	59	Bacteria	Firmicutes	Clostridia	Clostridiales	Ruminococcaceae	Ruminococcus
s__Ruminococcus_callidus	Ruminococcus callidus	GCA_000468015	KI260285.1	0.470588	0.661888	16	Bacteria	Firmicutes	Clostridia	Clostridiales	Ruminococcaceae	Ruminococcus
s__Ruminococcus_champanellensis	Ruminococcus champanellensis	GCA_000210095	FP929052.1	0.0392157	1.8565	4	Bacteria	Firmicutes	Clostridia	Clostridiales	Ruminococcaceae	Ruminococcus
s__Ruminococcus_flavefaciens	Ruminococcus flavefaciens	GCA_900116855	UETD01000027.1	0.0392157	0.011175	0	Bacteria	Firmicutes	Clostridia	Clostridiales	Ruminococcaceae	Ruminococcus
s__Ruminococcus_gnavus	Ruminococcus gnavus	GCA_002865425	NIHQ01000001.1	0.519608	1.53211	17	Bacteria	Firmicutes	Clostridia	Clostridiales	Lachnospiraceae	Blautia
s__Ruminococcus_lactaris	Ruminococcus lactaris	GCA_003436725	QSQN01000001.1	0.519608	0.912373	38	Bacteria	Firmicutes	Clostridia	Clostridiales	Ruminococcaceae	Ruminococcus
s__Ruminococcus_obeum	Ruminococcus obeum	-	-	0.95098	0.596344	73	Bacteria	Firmicutes	Clostridia	Clostridiales	Lachnospiraceae	Blautia
s__Ruminococcus_sp_5_1_39BFAA	Ruminococcus sp 5 1 39BFAA	GCA_000159975	ACII02000003.1	0.627451	1.18828	82	Bacteria	Firmicutes	Clostridia	Clostridiales	Ruminococcaceae	Ruminococcus
s__Ruminococcus_torques	Ruminococcus torques	GCA_001405235	CZBS01000001.1	0.990196	0.681074	74	Bacteria	Firmicutes	Clostridia	Clostridiales	Lachnospiraceae	Blautia
s__Scardovia_unclassified	Scardovia unclassified	-	-	0.0490196	0.008076	0	Bacteria	Actinobacteria	Actinobacteria	Bifidobacteriales	Bifidobacteriaceae	Scardovia
s__Scardovia_wiggsiae	Scardovia wiggsiae	GCA_000275805	JH719939.1	0.0980392	0.019137	0	Bacteria	Actinobacteria	Actinobacteria	Bifidobacteriales	Bifidobacteriaceae	Scardovia
s__Slackia_piriformis	Slackia piriformis	GCA_000296445	JH815198.1	0.0294118	0.0940567	0	Bacteria	Actinobacteria	Actinobacteria	Coriobacteriales	Coriobacteriaceae	Slackia
s__Solobacterium_moorei	Solobacterium moorei	GCA_000186945	GL637642.1	0.0588235	0.002905	0	Bacteria	Firmicutes	Erysipelotrichia	Erysipelotrichales	Erysipelotrichaceae	Solobacterium
s__Staphylococcus_aureus	Staphylococcus aureus	GCA_000013425	CP000253.1	0.00980392	0.00329	0	Bacteria	Firmicutes	Bacilli	Bacillales	Staphylococcaceae	Staphylococcus
s__Staphylococcus_carnosus	Staphylococcus carnosus	GCA_001276205	LISV01000002.1	0.00980392	0.00279	0	Bacteria	Firmicutes	Bacilli	Bacillales	Staphylococcaceae	Staphylococcus
s__Staphylococcus_epidermidis	Staphylococcus epidermidis	GCA_000011925	CP000029.1	0.00980392	0.00055	0	Bacteria	Firmicutes	Bacilli	Bacillales	Staphylococcaceae	Staphylococcus
s__Streptococcus_anginosus	Streptococcus anginosus	GCA_002999525	PVSW01000001.1	0.156863	0.138841	3	Bacteria	Firmicutes	Bacilli	Lactobacillales	Streptococcaceae	Streptococcus
s__Streptococcus_australis	Streptococcus australis	GCA_900476055	LS483444.1	0.558824	0.0185165	0	Bacteria	Firmicutes	Bacilli	Lactobacillales	Streptococcaceae	Streptococcus
s__Streptococcus_cristatus	Streptococcus cristatus	GCA_000222765	AFUE01000010.1	0.0196078	0.00154	0	Bacteria	Firmicutes	Bacilli	Lactobacillales	Streptococcaceae	Streptococcus
s__Streptococcus_gordonii	Streptococcus gordonii	GCA_000017005	CP000725.1	0.147059	0.019336	0	Bacteria	Firmicutes	Bacilli	Lactobacillales	Streptococcaceae	Streptococcus
s__Streptococcus_infantarius	Streptococcus infantarius	GCA_000246835	CP003295.1	0.0294118	0.770193	0	Bacteria	Firmicutes	Bacilli	Lactobacillales	Streptococcaceae	Streptococcus
s__Streptococcus_infantis	Streptococcus infantis	GCA_900459415	UHFU01000005.1	0.313725	0.00922156	0	Bacteria	Firmicutes	Bacilli	Lactobacillales	Streptococcaceae	Streptococcus
s__Streptococcus_intermedius	Streptococcus intermedius	GCA_000463385	CP003858.1	0.00980392	0.00067	0	Bacteria	Firmicutes	Bacilli	Lactobacillales	Streptococcaceae	Streptococcus
s__Streptococcus_mitis_oralis_pneumoniae	Streptococcus mitis oralis pneumoniae	-	-	0.362745	0.0155838	0	Bacteria	Firmicutes	Bacilli	Lactobacillales	Streptococcaceae	Streptococcus
s__Streptococcus_mutans	Streptococcus mutans	GCA_000339255	AHRT01000001.1	0.147059	0.370361	4	Bacteria	Firmicutes	Bacilli	Lactobacillales	Streptococcaceae	Streptococcus
s__Streptococcus_parasanguinis	Streptococcus parasanguinis	GCA_000963285	JYPA01000001.1	0.813725	0.189657	12	Bacteria	Firmicutes	Bacilli	Lactobacillales	Streptococcaceae	Streptococcus
s__Streptococcus_peroris	Streptococcus peroris	GCA_000187585	GL732463.1	0.0196078	0.0372	0	Bacteria	Firmicutes	Bacilli	Lactobacillales	Streptococcaceae	Streptococcus
s__Streptococcus_pseudopneumoniae	Streptococcus pseudopneumoniae	GCA_000257825	AICS01000001.1	0.0196078	0.006795	0	Bacteria	Firmicutes	Bacilli	Lactobacillales	Streptococcaceae	Streptococcus
s__Streptococcus_pyogenes	Streptococcus pyogenes	GCA_900474825	LS483326.1	0.0196078	0.033285	0	Bacteria	Firmicutes	Bacilli	Lactobacillales	Streptococcaceae	Streptococcus
s__Streptococcus_salivarius	Streptococcus salivarius	GCA_001543085	CP014144.1	0.901961	0.291419	27	Bacteria	Firmicutes	Bacilli	Lactobacillales	Streptococcaceae	Streptococcus
s__Streptococcus_sanguinis	Streptococcus sanguinis	GCA_000014205	CP000387.1	0.392157	0.0150325	0	Bacteria	Firmicutes	Bacilli	Lactobacillales	Streptococcaceae	Streptococcus
s__Streptococcus_sobrinus	Streptococcus sobrinus	GCA_003176815	CP029559.1	0.0196078	0.0121	0	Bacteria	Firmicutes	Bacilli	Lactobacillales	Streptococcaceae	Streptococcus
s__Streptococcus_thermophilus	Streptococcus thermophilus	GCA_002796705	PHHK01000010.1	0.460784	0.165838	16	Bacteria	Firmicutes	Bacilli	Lactobacillales	Streptococcaceae	Streptococcus
s__Streptococcus_tigurinus	Streptococcus tigurinus	-	-	0.0392157	0.0098275	0	Bacteria	Firmicutes	Bacilli	Lactobacillales	Streptococcaceae	Streptococcus
s__Streptococcus_vestibularis	Streptococcus vestibularis	GCA_003438185	QSTK01000001.1	0.147059	0.016146	0	Bacteria	Firmicutes	Bacilli	Lactobacillales	Streptococcaceae	Streptococcus
s__Subdoligranulum_sp_4_3_54A2FAA	Subdoligranulum sp 4 3 54A2FAA	GCA_000238635	JH414698.1	0.0686275	0.255566	0	Bacteria	Firmicutes	Clostridia	Clostridiales	Ruminococcaceae	Subdoligranulum
s__Subdoligranulum_unclassified	Subdoligranulum unclassified	-	-	0.980392	7.1344	0	Bacteria	Firmicutes	Clostridia	Clostridiales	Ruminococcaceae	Subdoligranulum
s__Subdoligranulum_variabile	Subdoligranulum variabile	GCA_000157955	GG704779.1	0.107843	0.00321273	0	Bacteria	Firmicutes	Clostridia	Clostridiales	Ruminococcaceae	Subdoligranulum
s__Succinatimonas_hippei	Succinatimonas hippei	GCA_000188195	GL830939.1	0.00980392	0.09397	0	Bacteria	Proteobacteria	Gammaproteobacteria	Aeromonadales	Succinivibrionaceae	Succinatimonas
s__Sutterella_wadsworthensis	Sutterella wadsworthensis	-	-	0.411765	3.09594	36	Bacteria	Proteobacteria	Betaproteobacteria	Burkholderiales	Sutterellaceae	Sutterella
s__Synergistes_sp_3_1_syn1	Synergistes sp 3 1 syn1	GCA_000238615	JH414690.1	0.0196078	0.26767	0	Bacteria	Synergistetes	Synergistia	Synergistales	Synergistaceae	Synergistes
s__Turicibacter_sanguinis	Turicibacter sanguinis	GCA_001406595	CYZQ01000001.1	0.0588235	0.010945	0	Bacteria	Firmicutes	Erysipelotrichia	Erysipelotrichales	Erysipelotrichaceae	Turicibacter
s__Turicibacter_unclassified	Turicibacter unclassified	-	-	0.0882353	0.0205667	0	Bacteria	Firmicutes	Erysipelotrichia	Erysipelotrichales	Erysipelotrichaceae	Turicibacter
s__Varibaculum_cambriense	Varibaculum cambriense	GCA_002871455	PNGC01000001.1	0.0294118	0.0102667	0	Bacteria	Actinobacteria	Actinobacteria	Actinomycetales	Actinomycetaceae	Varibaculum
s__Veillonella_atypica	Veillonella atypica	GCA_000318355	KB291555.1	0.254902	0.06896	4	Bacteria	Firmicutes	Negativicutes	Selenomonadales	Veillonellaceae	Veillonella
s__Veillonella_dispar	Veillonella dispar	GCA_000160015	GG667606.1	0.22549	0.0354604	0	Bacteria	Firmicutes	Negativicutes	Selenomonadales	Veillonellaceae	Veillonella
s__Veillonella_parvula	Veillonella parvula	GCA_900186885	LT906445.1	0.509804	0.205935	7	Bacteria	Firmicutes	Negativicutes	Selenomonadales	Veillonellaceae	Veillonella
s__Veillonella_ratti	Veillonella ratti	-	-	0.0784314	1.6404	7	Bacteria	Firmicutes	Negativicutes	Selenomonadales	Veillonellaceae	Veillonella
s__Veillonella_unclassified	Veillonella unclassified	-	-	0.72549	0.631599	0	Bacteria	Firmicutes	Negativicutes	Selenomonadales	Veillonellaceae	Veillonella
s__Weissella_paramesenteroides	Weissella paramesenteroides	GCA_002386265	CP023501.1	0.00980392	0.00821	0	Bacteria	Firmicutes	Bacilli	Lactobacillales	Leuconostocaceae	Weissella
s__Weissella_unclassified	Weissella unclassified	-	-	0.0196078	0.006105	0	Bacteria	Firmicutes	Bacilli	Lactobacillales	Leuconostocaceae	Weissella

## Sheet: Table_S8
Table S8. Species taxonomically profiled using StrainPhlAn2, including number of samples for which genotypes were recovered, size of core genome alignments and SNPs.
Species proxy	Clade	Tree clade	Genotypes recovered	Alignment (bp)	Core (bp)	SNPs (bp)	Analyses	Pairs
Akkermansia muciniphila	g__Akkermansia	s__Akkermansia_muciniphila	39	68171	39972	2328	yes	741
Alloscardovia omnicolens	g__Alloscardovia	s__Alloscardovia_omnicolens	2	96094	96094	889	no	1
Bacteroidales unclassified	g__Bacteroidales_noname	Not present	55	46646	15807	446	yes	1485
Barnesiella intestinihominis	g__Barnesiella	s__Barnesiella_intestinihominis	73	78000	42410	2460	yes	2628
Clostridiaceae unclassified	g__Clostridiaceae_noname	Not present	0	0	0	0	no	0
Faecalibacterium prausnitzii	g__Faecalibacterium	s__Faecalibacterium_prausnitzii	82	85408	45940	8401	yes	3321
Methanosphaera stadtmanae	g__Methanosphaera	s__Methanosphaera_stadtmanae	0	0	0	0	no	0
Parascardovia denticolens	g__Parascardovia	s__Parascardovia_denticolens	2	4344	4344	36	no	1
Phascolarctobacterium succinatutens	g__Phascolarctobacterium	s__Phascolarctobacterium_succinatutens	14	79192	72373	6662	yes	91
Acidaminococcus fermentans	s__Acidaminococcus_fermentans	s__Acidaminococcus_fermentans	3	25183	25183	170	no	3
Actinobaculum schaalii	s__Actinobaculum_schaalii	s__Actinobaculum_schaalii	0	0	0	0	no	0
Actinomyces sp HPA0247	s__Actinomyces_sp_HPA0247	s__Actinomyces_sp_HPA0247	0	0	0	0	no	0
Alistipes indistinctus	s__Alistipes_indistinctus	s__Alistipes_indistinctus	15	3653	1015	19	yes	105
Alistipes onderdonkii	s__Alistipes_onderdonkii	s__Alistipes_onderdonkii	60	30090	11572	616	yes	1770
Alistipes putredinis	s__Alistipes_putredinis	s__Alistipes_putredinis	74	41914	18802	792	yes	2701
Alistipes shahii	s__Alistipes_shahii	s__Alistipes_shahii	59	41899	22391	944	yes	1711
Alistipes sp AP11	s__Alistipes_sp_AP11	s__Alistipes_sp_AP11	32	5425	2784	178	yes	496
Alistipes sp HGB5	s__Alistipes_sp_HGB5	s__Alistipes_sp_HGB5	41	8101	2776	157	yes	820
Bacteroides caccae	s__Bacteroides_caccae	s__Bacteroides_caccae	56	69223	27037	558	yes	1540
Bacteroides cellulosilyticus	s__Bacteroides_cellulosilyticus	s__Bacteroides_cellulosilyticus	37	46368	16686	552	yes	666
Bacteroides dorei	s__Bacteroides_dorei	s__Bacteroides_dorei	55	39058	14970	604	yes	1485
Bacteroides eggerthii	s__Bacteroides_eggerthii	s__Bacteroides_eggerthii	19	37076	26850	616	yes	171
Bacteroides faecis	s__Bacteroides_faecis	s__Bacteroides_faecis	17	12304	12304	149	yes	136
Bacteroides finegoldii	s__Bacteroides_finegoldii	s__Bacteroides_finegoldii	15	35429	14831	620	no	105
Bacteroides fragilis	s__Bacteroides_fragilis	s__Bacteroides_fragilis	26	22991	10874	367	yes	325
Bacteroides intestinalis	s__Bacteroides_intestinalis	s__Bacteroides_intestinalis	7	21077	15208	568	no	21
Bacteroides massiliensis	s__Bacteroides_massiliensis	s__Bacteroides_massiliensis	39	61147	19050	401	yes	741
Bacteroides nordii	s__Bacteroides_nordii	s__Bacteroides_nordii	4	30789	30789	593	no	6
Bacteroides ovatus	s__Bacteroides_ovatus	s__Bacteroides_ovatus	48	17789	3163	121	yes	1128
Bacteroides pectinophilus	s__Bacteroides_pectinophilus	s__Bacteroides_pectinophilus	4	36199	36199	449	no	6
Bacteroides salyersiae	s__Bacteroides_salyersiae	s__Bacteroides_salyersiae	15	59932	33325	480	yes	105
Bacteroides sp 3 2 5	s__Bacteroides_sp_3_2_5	s__Bacteroides_sp_3_2_5	5	573	573	13	no	10
Bacteroides stercoris	s__Bacteroides_stercoris	s__Bacteroides_stercoris	33	60697	32339	1870	yes	528
Bacteroides thetaiotaomicron	s__Bacteroides_thetaiotaomicron	s__Bacteroides_thetaiotaomicron	46	26811	5873	279	yes	1035
Bacteroides uniformis	s__Bacteroides_uniformis	s__Bacteroides_uniformis	92	79732	36118	1847	yes	4186
Bacteroides vulgatus	s__Bacteroides_vulgatus	s__Bacteroides_vulgatus	82	44577	17369	482	yes	3321
Bifidobacterium adolescentis	s__Bifidobacterium_adolescentis	s__Bifidobacterium_adolescentis	44	56388	27614	944	yes	946
Bifidobacterium animalis	s__Bifidobacterium_animalis	s__Bifidobacterium_animalis	3	41889	41850	9	no	3
Bifidobacterium bifidum	s__Bifidobacterium_bifidum	s__Bifidobacterium_bifidum	24	61219	29911	920	yes	276
Bifidobacterium breve	s__Bifidobacterium_breve	s__Bifidobacterium_breve	7	38109	37643	742	no	21
Bifidobacterium dentium	s__Bifidobacterium_dentium	s__Bifidobacterium_dentium	3	16050	16050	152	no	3
Bifidobacterium longum	s__Bifidobacterium_longum	s__Bifidobacterium_longum	64	63200	17591	698	yes	2016
Butyrivibrio crossotus	s__Butyrivibrio_crossotus	s__Butyrivibrio_crossotus	13	85421	80084	2779	yes	78
Campylobacter jejuni	s__Campylobacter_jejuni	s__Campylobacter_jejuni	2	79998	79998	705	no	1
Citrobacter freundii	s__Citrobacter_freundii	s__Citrobacter_freundii	4	2801	2801	79	no	6
Clostridium bartlettii	s__Clostridium_bartlettii	s__Clostridium_bartlettii	9	840	675	45	no	36
Clostridium bolteae	s__Clostridium_bolteae	s__Clostridium_bolteae	9	5864	5864	201	no	36
Clostridium butyricum	s__Clostridium_butyricum	s__Clostridium_butyricum	0	0	0	0	no	0
Clostridium clostridioforme	s__Clostridium_clostridioforme	s__Clostridium_clostridioforme	4	8910	8910	59	no	6
Clostridium difficile	s__Clostridium_difficile	s__Clostridium_difficile	3	54658	54658	853	no	3
Clostridium hathewayi	s__Clostridium_hathewayi	s__Clostridium_hathewayi	3	8021	8021	57	no	3
Clostridium perfringens	s__Clostridium_perfringens	s__Clostridium_perfringens	2	29134	29134	432	no	1
Clostridium sp L2 50	s__Clostridium_sp_L2_50	s__Clostridium_sp_L2_50	20	54424	36874	2397	yes	190
Clostridium symbiosum	s__Clostridium_symbiosum	s__Clostridium_symbiosum	6	12042	8146	93	no	15
Coprobacillus sp 29 1	s__Coprobacillus_sp_29_1	s__Coprobacillus_sp_29_1	5	3466	2606	14	no	10
Coprococcus catus	s__Coprococcus_catus	s__Coprococcus_catus	42	3667	795	137	no	861
Coprococcus comes	s__Coprococcus_comes	s__Coprococcus_comes	65	31773	7979	538	yes	2080
Coprococcus sp ART55 1	s__Coprococcus_sp_ART55_1	s__Coprococcus_sp_ART55_1	31	81994	70415	1593	yes	465
Dialister invisus	s__Dialister_invisus	s__Dialister_invisus	30	72716	64611	4961	yes	435
Dorea formicigenerans	s__Dorea_formicigenerans	s__Dorea_formicigenerans	0	0	0	0	no	0
Dorea longicatena	s__Dorea_longicatena	s__Dorea_longicatena	68	32069	5346	329	yes	2278
Eggerthella sp 1 3 56FAA	s__Eggerthella_sp_1_3_56FAA	s__Eggerthella_sp_1_3_56FAA	11	2602	1598	78	no	55
Enterococcus casseliflavus	s__Enterococcus_casseliflavus	s__Enterococcus_casseliflavus	0	0	0	0	no	0
Enterococcus faecalis	s__Enterococcus_faecalis	s__Enterococcus_faecalis	3	80659	80659	909	no	3
Enterococcus faecium	s__Enterococcus_faecium	s__Enterococcus_faecium	0	0	0	0	no	0
Enterococcus hirae	s__Enterococcus_hirae	s__Enterococcus_hirae	0	0	0	0	no	0
Escherichia coli	s__Escherichia_coli	s__Escherichia_coli	30	1029	523	34	no	435
Eubacterium biforme	s__Eubacterium_biforme	s__Eubacterium_biforme	20	21188	12190	1559	yes	190
Eubacterium cylindroides	s__Eubacterium_cylindroides	s__Eubacterium_cylindroides	7	6181	5142	169	no	21
Eubacterium eligens	s__Eubacterium_eligens	s__Eubacterium_eligens	73	34874	12723	1280	yes	2628
Eubacterium hallii	s__Eubacterium_hallii	s__Eubacterium_hallii	55	17914	4957	224	yes	1485
Eubacterium limosum	s__Eubacterium_limosum	s__Eubacterium_limosum	2	52609	52609	465	no	1
Eubacterium ramulus	s__Eubacterium_ramulus	s__Eubacterium_ramulus	32	255	169	10	no	496
Eubacterium rectale	s__Eubacterium_rectale	s__Eubacterium_rectale	73	75878	41221	4721	yes	2628
Eubacterium siraeum	s__Eubacterium_siraeum	s__Eubacterium_siraeum	36	22186	9573	975	yes	630
Haemophilus parainfluenzae	s__Haemophilus_parainfluenzae	s__Haemophilus_parainfluenzae	12	208	197	33	no	66
Klebsiella pneumoniae	s__Klebsiella_pneumoniae	s__Klebsiella_pneumoniae	3	10543	10543	144	no	3
Lachnospiraceae bacterium 8 1 57FAA	s__Lachnospiraceae_bacterium_8_1_57FAA	s__Lachnospiraceae_bacterium_8_1_57FAA	51	490	205	9	no	1275
Lactobacillus casei paracasei	s__Lactobacillus_casei_paracasei	s__Lactobacillus_casei_paracasei	5	40667	35444	422	no	10
Lactobacillus delbrueckii	s__Lactobacillus_delbrueckii	s__Lactobacillus_delbrueckii	2	4004	4004	34	no	1
Lactobacillus fermentum	s__Lactobacillus_fermentum	s__Lactobacillus_fermentum	2	120890	120890	1432	no	1
Lactobacillus gasseri	s__Lactobacillus_gasseri	s__Lactobacillus_gasseri	3	23201	23201	1971	no	3
Lactobacillus reuteri	s__Lactobacillus_reuteri	s__Lactobacillus_reuteri	0	0	0	0	no	0
Lactobacillus rhamnosus	s__Lactobacillus_rhamnosus	s__Lactobacillus_rhamnosus	4	44741	44741	1317	no	6
Lactobacillus ruminis	s__Lactobacillus_ruminis	s__Lactobacillus_ruminis	5	16232	12016	394	no	10
Lactobacillus sakei	s__Lactobacillus_sakei	s__Lactobacillus_sakei	0	0	0	0	no	0
Lactobacillus salivarius	s__Lactobacillus_salivarius	s__Lactobacillus_salivarius	0	0	0	0	no	0
Lactococcus lactis	s__Lactococcus_lactis	s__Lactococcus_lactis	5	2223	2222	25	no	10
Methanobrevibacter smithii	s__Methanobrevibacter_smithii	s__Methanobrevibacter_smithii	32	27002	10174	829	yes	496
Odoribacter laneus	s__Odoribacter_laneus	s__Odoribacter_laneus	3	54039	54039	873	no	3
Odoribacter splanchnicus	s__Odoribacter_splanchnicus	s__Odoribacter_splanchnicus	76	55681	18348	492	yes	2850
Parabacteroides distasonis	s__Parabacteroides_distasonis	s__Parabacteroides_distasonis	59	3020	1318	83	yes	1711
Parabacteroides goldsteinii	s__Parabacteroides_goldsteinii	s__Parabacteroides_goldsteinii	7	28620	23809	600	no	21
Parabacteroides johnsonii	s__Parabacteroides_johnsonii	s__Parabacteroides_johnsonii	10	27404	18267	337	no	45
Parabacteroides merdae	s__Parabacteroides_merdae	s__Parabacteroides_merdae	52	37897	14611	615	yes	1326
Parabacteroides sp ASF519	s__Parabacteroides_sp_ASF519	Not present	8	1681	1511	52	no	28
Porphyromonas gingivalis	s__Porphyromonas_gingivalis	s__Porphyromonas_gingivalis	0	0	0	0	no	0
Proteus mirabilis	s__Proteus_mirabilis	s__Proteus_mirabilis	0	0	0	0	no	0
Pseudomonas aeruginosa	s__Pseudomonas_aeruginosa	s__Pseudomonas_aeruginosa	0	0	0	0	no	0
Roseburia hominis	s__Roseburia_hominis	s__Roseburia_hominis	39	15858	3714	175	yes	741
Roseburia intestinalis	s__Roseburia_intestinalis	s__Roseburia_intestinalis	34	33511	15838	592	yes	561
Roseburia inulinivorans	s__Roseburia_inulinivorans	s__Roseburia_inulinivorans	53	27494	13823	882	yes	1378
Ruminococcus bromii	s__Ruminococcus_bromii	s__Ruminococcus_bromii	59	85641	58530	6730	yes	1711
Ruminococcus callidus	s__Ruminococcus_callidus	s__Ruminococcus_callidus	16	20136	15952	640	no	120
Ruminococcus champanellensis	s__Ruminococcus_champanellensis	s__Ruminococcus_champanellensis	4	84186	84186	2152	no	6
Ruminococcus gnavus	s__Ruminococcus_gnavus	s__Ruminococcus_gnavus	17	30605	17129	633	no	136
Ruminococcus lactaris	s__Ruminococcus_lactaris	s__Ruminococcus_lactaris	38	64906	19240	475	yes	703
Ruminococcus obeum	s__Ruminococcus_obeum	s__Ruminococcus_obeum	73	15412	2497	287	yes	2628
Ruminococcus sp 5 1 39BFAA	s__Ruminococcus_sp_5_1_39BFAA	s__Ruminococcus_sp_5_1_39BFAA	82	28969	7840	609	yes	3321
Ruminococcus torques	s__Ruminococcus_torques	s__Ruminococcus_torques	74	96	79	10	no	2701
Streptococcus anginosus	s__Streptococcus_anginosus	s__Streptococcus_anginosus	3	26805	26805	1382	no	3
Streptococcus mutans	s__Streptococcus_mutans	s__Streptococcus_mutans	4	1572	1572	24	no	6
Streptococcus parasanguinis	s__Streptococcus_parasanguinis	s__Streptococcus_parasanguinis	12	3164	2411	291	no	66
Streptococcus salivarius	s__Streptococcus_salivarius	s__Streptococcus_salivarius	27	430	327	39	no	351
Streptococcus sp C150	s__Streptococcus_sp_C150	Not present	0	0	0	0	no	0
Streptococcus thermophilus	s__Streptococcus_thermophilus	s__Streptococcus_thermophilus	16	2298	1090	95	yes	120
Sutterella wadsworthensis	s__Sutterella_wadsworthensis	s__Sutterella_wadsworthensis	36	25648	25648	1276	yes	630
Veillonella atypica	s__Veillonella_atypica	s__Veillonella_atypica	4	17396	15304	865	no	6
Veillonella parvula	s__Veillonella_parvula	s__Veillonella_parvula	7	11082	8417	811	no	21
Veillonella ratti	s__Veillonella_ratti	s__Veillonella_ratti	7	20580	20568	1727	no	21

## Sheet: Table_S9
Table S9. Genetic distances (bp and nGDs) of species between all pairs of genotypes.
Sample1	Sample2	Taxon	Distance (bp)	Core genome	Distance (SNPs / 100 Kb)	nGDs
G005	G053	g__Akkermansia	746	39972	1866.31	1.21301
G005	G048	g__Akkermansia	529	39972	1323.43	0.860163
G053	G048	g__Akkermansia	691	39972	1728.71	1.12358
G005	G028	g__Akkermansia	463	39972	1158.31	0.752846
G053	G028	g__Akkermansia	761	39972	1903.83	1.2374
G048	G028	g__Akkermansia	455	39972	1138.3	0.739837
G005	G063	g__Akkermansia	566	39972	1415.99	0.920325
G053	G063	g__Akkermansia	756	39972	1891.32	1.22927
G048	G063	g__Akkermansia	506	39972	1265.89	0.822764
G028	G063	g__Akkermansia	593	39972	1483.54	0.964228
G005	G067	g__Akkermansia	740	39972	1851.3	1.20325
G053	G067	g__Akkermansia	276	39972	690.483	0.44878
G048	G067	g__Akkermansia	677	39972	1693.69	1.10081
G028	G067	g__Akkermansia	735	39972	1838.79	1.19512
G063	G067	g__Akkermansia	733	39972	1833.78	1.19187
G005	G049	g__Akkermansia	565	39972	1413.49	0.918699
G053	G049	g__Akkermansia	755	39972	1888.82	1.22764
G048	G049	g__Akkermansia	505	39972	1263.38	0.821138
G028	G049	g__Akkermansia	592	39972	1481.04	0.962602
G063	G049	g__Akkermansia	1	39972	2.50175	0.00162602
G067	G049	g__Akkermansia	732	39972	1831.28	1.19024
G005	G057	g__Akkermansia	747	39972	1868.81	1.21463
G053	G057	g__Akkermansia	258	39972	645.452	0.419512
G048	G057	g__Akkermansia	690	39972	1726.21	1.12195
G028	G057	g__Akkermansia	758	39972	1896.33	1.23252
G063	G057	g__Akkermansia	733	39972	1833.78	1.19187
G067	G057	g__Akkermansia	250	39972	625.438	0.406504
G049	G057	g__Akkermansia	732	39972	1831.28	1.19024
G005	G036	g__Akkermansia	555	39972	1388.47	0.902439
G053	G036	g__Akkermansia	832	39972	2081.46	1.35285
G048	G036	g__Akkermansia	676	39972	1691.18	1.09919
G028	G036	g__Akkermansia	570	39972	1426	0.926829
G063	G036	g__Akkermansia	640	39972	1601.12	1.04065
G067	G036	g__Akkermansia	816	39972	2041.43	1.32683
G049	G036	g__Akkermansia	639	39972	1598.62	1.03902
G057	G036	g__Akkermansia	835	39972	2088.96	1.35772
G005	G025	g__Akkermansia	761	39972	1903.83	1.2374
G053	G025	g__Akkermansia	268	39972	670.469	0.435772
G048	G025	g__Akkermansia	703	39972	1758.73	1.14309
G028	G025	g__Akkermansia	747	39972	1868.81	1.21463
G063	G025	g__Akkermansia	760	39972	1901.33	1.23577
G067	G025	g__Akkermansia	250	39972	625.438	0.406504
G049	G025	g__Akkermansia	759	39972	1898.83	1.23415
G057	G025	g__Akkermansia	300	39972	750.525	0.487805
G036	G025	g__Akkermansia	838	39972	2096.47	1.3626
G005	G050	g__Akkermansia	742	39972	1856.3	1.2065
G053	G050	g__Akkermansia	275	39972	687.982	0.447154
G048	G050	g__Akkermansia	690	39972	1726.21	1.12195
G028	G050	g__Akkermansia	747	39972	1868.81	1.21463
G063	G050	g__Akkermansia	750	39972	1876.31	1.21951
G067	G050	g__Akkermansia	240	39972	600.42	0.390244
G049	G050	g__Akkermansia	749	39972	1873.81	1.21789
G057	G050	g__Akkermansia	265	39972	662.964	0.430894
G036	G050	g__Akkermansia	819	39972	2048.93	1.33171
G025	G050	g__Akkermansia	275	39972	687.982	0.447154
G005	G012	g__Akkermansia	762	39972	1906.33	1.23902
G053	G012	g__Akkermansia	263	39972	657.961	0.427642
G048	G012	g__Akkermansia	696	39972	1741.22	1.13171
G028	G012	g__Akkermansia	748	39972	1871.31	1.21626
G063	G012	g__Akkermansia	774	39972	1936.36	1.25854
G067	G012	g__Akkermansia	270	39972	675.473	0.439024
G049	G012	g__Akkermansia	773	39972	1933.85	1.25691
G057	G012	g__Akkermansia	294	39972	735.515	0.478049
G036	G012	g__Akkermansia	821	39972	2053.94	1.33496
G025	G012	g__Akkermansia	268	39972	670.469	0.435772
G050	G012	g__Akkermansia	268	39972	670.469	0.435772
G005	G011	g__Akkermansia	377	39972	943.16	0.613008
G053	G011	g__Akkermansia	681	39972	1703.69	1.10732
G048	G011	g__Akkermansia	501	39972	1253.38	0.814634
G028	G011	g__Akkermansia	439	39972	1098.27	0.713821
G063	G011	g__Akkermansia	569	39972	1423.5	0.925203
G067	G011	g__Akkermansia	666	39972	1666.17	1.08293
G049	G011	g__Akkermansia	568	39972	1420.99	0.923577
G057	G011	g__Akkermansia	677	39972	1693.69	1.10081
G036	G011	g__Akkermansia	579	39972	1448.51	0.941463
G025	G011	g__Akkermansia	690	39972	1726.21	1.12195
G050	G011	g__Akkermansia	677	39972	1693.69	1.10081
G012	G011	g__Akkermansia	681	39972	1703.69	1.10732
G005	G078	g__Akkermansia	587	39972	1468.53	0.954472
G053	G078	g__Akkermansia	850	39972	2126.49	1.38211
G048	G078	g__Akkermansia	701	39972	1753.73	1.13984
G028	G078	g__Akkermansia	583	39972	1458.52	0.947967
G063	G078	g__Akkermansia	662	39972	1656.16	1.07642
G067	G078	g__Akkermansia	834	39972	2086.46	1.3561
G049	G078	g__Akkermansia	661	39972	1653.66	1.0748
G057	G078	g__Akkermansia	851	39972	2128.99	1.38374
G036	G078	g__Akkermansia	36	39972	90.063	0.0585366
G025	G078	g__Akkermansia	856	39972	2141.5	1.39187
G050	G078	g__Akkermansia	837	39972	2093.97	1.36098
G012	G078	g__Akkermansia	835	39972	2088.96	1.35772
G011	G078	g__Akkermansia	611	39972	1528.57	0.993496
G005	G080	g__Akkermansia	748	39972	1871.31	1.21626
G053	G080	g__Akkermansia	264	39972	660.462	0.429268
G048	G080	g__Akkermansia	713	39972	1783.75	1.15935
G028	G080	g__Akkermansia	775	39972	1938.86	1.26016
G063	G080	g__Akkermansia	741	39972	1853.8	1.20488
G067	G080	g__Akkermansia	262	39972	655.459	0.426016
G049	G080	g__Akkermansia	740	39972	1851.3	1.20325
G057	G080	g__Akkermansia	253	39972	632.943	0.411382
G036	G080	g__Akkermansia	806	39972	2016.41	1.31057
G025	G080	g__Akkermansia	285	39972	712.999	0.463415
G050	G080	g__Akkermansia	259	39972	647.954	0.421138
G012	G080	g__Akkermansia	291	39972	728.01	0.473171
G011	G080	g__Akkermansia	698	39972	1746.22	1.13496
G078	G080	g__Akkermansia	824	39972	2061.44	1.33984
G005	G021	g__Akkermansia	389	39972	973.181	0.63252
G053	G021	g__Akkermansia	722	39972	1806.26	1.17398
G048	G021	g__Akkermansia	473	39972	1183.33	0.769106
G028	G021	g__Akkermansia	303	39972	758.031	0.492683
G063	G021	g__Akkermansia	590	39972	1476.03	0.95935
G067	G021	g__Akkermansia	689	39972	1723.71	1.12033
G049	G021	g__Akkermansia	589	39972	1473.53	0.957724
G057	G021	g__Akkermansia	719	39972	1798.76	1.16911
G036	G021	g__Akkermansia	563	39972	1408.49	0.915447
G025	G021	g__Akkermansia	695	39972	1738.72	1.13008
G050	G021	g__Akkermansia	712	39972	1781.25	1.15772
G012	G021	g__Akkermansia	708	39972	1771.24	1.15122
G011	G021	g__Akkermansia	420	39972	1050.74	0.682927
G078	G021	g__Akkermansia	585	39972	1463.52	0.95122
G080	G021	g__Akkermansia	735	39972	1838.79	1.19512
G005	G022	g__Akkermansia	197	39972	492.845	0.320325
G053	G022	g__Akkermansia	743	39972	1858.8	1.20813
G048	G022	g__Akkermansia	552	39972	1380.97	0.897561
G028	G022	g__Akkermansia	460	39972	1150.81	0.747967
G063	G022	g__Akkermansia	472	39972	1180.83	0.76748
G067	G022	g__Akkermansia	719	39972	1798.76	1.16911
G049	G022	g__Akkermansia	471	39972	1178.32	0.765854
G057	G022	g__Akkermansia	729	39972	1823.78	1.18537
G036	G022	g__Akkermansia	608	39972	1521.06	0.988618
G025	G022	g__Akkermansia	743	39972	1858.8	1.20813
G050	G022	g__Akkermansia	733	39972	1833.78	1.19187
G012	G022	g__Akkermansia	750	39972	1876.31	1.21951
G011	G022	g__Akkermansia	402	39972	1005.7	0.653659
G078	G022	g__Akkermansia	640	39972	1601.12	1.04065
G080	G022	g__Akkermansia	747	39972	1868.81	1.21463
G021	G022	g__Akkermansia	405	39972	1013.21	0.658537
G005	G023	g__Akkermansia	389	39972	973.181	0.63252
G053	G023	g__Akkermansia	722	39972	1806.26	1.17398
G048	G023	g__Akkermansia	473	39972	1183.33	0.769106
G028	G023	g__Akkermansia	303	39972	758.031	0.492683
G063	G023	g__Akkermansia	590	39972	1476.03	0.95935
G067	G023	g__Akkermansia	689	39972	1723.71	1.12033
G049	G023	g__Akkermansia	589	39972	1473.53	0.957724
G057	G023	g__Akkermansia	719	39972	1798.76	1.16911
G036	G023	g__Akkermansia	563	39972	1408.49	0.915447
G025	G023	g__Akkermansia	695	39972	1738.72	1.13008
G050	G023	g__Akkermansia	712	39972	1781.25	1.15772
G012	G023	g__Akkermansia	708	39972	1771.24	1.15122
G011	G023	g__Akkermansia	420	39972	1050.74	0.682927
G078	G023	g__Akkermansia	585	39972	1463.52	0.95122
G080	G023	g__Akkermansia	735	39972	1838.79	1.19512
G021	G023	g__Akkermansia	0	39972	0	0
G022	G023	g__Akkermansia	405	39972	1013.21	0.658537
G005	G024	g__Akkermansia	735	39972	1838.79	1.19512
G053	G024	g__Akkermansia	232	39972	580.406	0.377236
G048	G024	g__Akkermansia	662	39972	1656.16	1.07642
G028	G024	g__Akkermansia	736	39972	1841.29	1.19675
G063	G024	g__Akkermansia	734	39972	1836.29	1.1935
G067	G024	g__Akkermansia	241	39972	602.922	0.39187
G049	G024	g__Akkermansia	733	39972	1833.78	1.19187
G057	G024	g__Akkermansia	236	39972	590.413	0.38374
G036	G024	g__Akkermansia	809	39972	2023.92	1.31545
G025	G024	g__Akkermansia	259	39972	647.954	0.421138
G050	G024	g__Akkermansia	243	39972	607.926	0.395122
G012	G024	g__Akkermansia	235	39972	587.912	0.382114
G011	G024	g__Akkermansia	658	39972	1646.15	1.06992
G078	G024	g__Akkermansia	825	39972	2063.94	1.34146
G080	G024	g__Akkermansia	258	39972	645.452	0.419512
G021	G024	g__Akkermansia	689	39972	1723.71	1.12033
G022	G024	g__Akkermansia	713	39972	1783.75	1.15935
G023	G024	g__Akkermansia	689	39972	1723.71	1.12033
G005	G030	g__Akkermansia	761	39972	1903.83	1.2374
G053	G030	g__Akkermansia	285	39972	712.999	0.463415
G048	G030	g__Akkermansia	704	39972	1761.23	1.14472
G028	G030	g__Akkermansia	760	39972	1901.33	1.23577
G063	G030	g__Akkermansia	756	39972	1891.32	1.22927
G067	G030	g__Akkermansia	258	39972	645.452	0.419512
G049	G030	g__Akkermansia	755	39972	1888.82	1.22764
G057	G030	g__Akkermansia	310	39972	775.543	0.504065
G036	G030	g__Akkermansia	828	39972	2071.45	1.34634
G025	G030	g__Akkermansia	122	39972	305.214	0.198374
G050	G030	g__Akkermansia	279	39972	697.989	0.453659
G012	G030	g__Akkermansia	263	39972	657.961	0.427642
G011	G030	g__Akkermansia	686	39972	1716.2	1.11545
G078	G030	g__Akkermansia	840	39972	2101.47	1.36585
G080	G030	g__Akkermansia	285	39972	712.999	0.463415
G021	G030	g__Akkermansia	705	39972	1763.73	1.14634
G022	G030	g__Akkermansia	742	39972	1856.3	1.2065
G023	G030	g__Akkermansia	705	39972	1763.73	1.14634
G024	G030	g__Akkermansia	267	39972	667.968	0.434146
G005	G052	g__Akkermansia	567	39972	1418.49	0.921951
G053	G052	g__Akkermansia	878	39972	2196.54	1.42764
G048	G052	g__Akkermansia	623	39972	1558.59	1.01301
G028	G052	g__Akkermansia	547	39972	1368.46	0.889431
G063	G052	g__Akkermansia	465	39972	1163.31	0.756098
G067	G052	g__Akkermansia	852	39972	2131.49	1.38537
G049	G052	g__Akkermansia	464	39972	1160.81	0.754472
G057	G052	g__Akkermansia	874	39972	2186.53	1.42114
G036	G052	g__Akkermansia	526	39972	1315.92	0.855285
G025	G052	g__Akkermansia	867	39972	2169.02	1.40976
G050	G052	g__Akkermansia	858	39972	2146.5	1.39512
G012	G052	g__Akkermansia	867	39972	2169.02	1.40976
G011	G052	g__Akkermansia	585	39972	1463.52	0.95122
G078	G052	g__Akkermansia	556	39972	1390.97	0.904065
G080	G052	g__Akkermansia	867	39972	2169.02	1.40976
G021	G052	g__Akkermansia	497	39972	1243.37	0.80813
G022	G052	g__Akkermansia	591	39972	1478.53	0.960976
G023	G052	g__Akkermansia	497	39972	1243.37	0.80813
G024	G052	g__Akkermansia	846	39972	2116.48	1.37561
G030	G052	g__Akkermansia	870	39972	2176.52	1.41463
G005	G090	g__Akkermansia	563	39972	1408.49	0.915447
G053	G090	g__Akkermansia	757	39972	1893.83	1.23089
G048	G090	g__Akkermansia	503	39972	1258.38	0.817886
G028	G090	g__Akkermansia	594	39972	1486.04	0.965854
G063	G090	g__Akkermansia	3	39972	7.50525	0.00487805
G067	G090	g__Akkermansia	730	39972	1826.28	1.18699
G049	G090	g__Akkermansia	2	39972	5.0035	0.00325203
G057	G090	g__Akkermansia	730	39972	1826.28	1.18699
G036	G090	g__Akkermansia	641	39972	1603.62	1.04228
G025	G090	g__Akkermansia	757	39972	1893.83	1.23089
G050	G090	g__Akkermansia	747	39972	1868.81	1.21463
G012	G090	g__Akkermansia	771	39972	1928.85	1.25366
G011	G090	g__Akkermansia	568	39972	1420.99	0.923577
G078	G090	g__Akkermansia	663	39972	1658.66	1.07805
G080	G090	g__Akkermansia	738	39972	1846.29	1.2
G021	G090	g__Akkermansia	591	39972	1478.53	0.960976
G022	G090	g__Akkermansia	469	39972	1173.32	0.762602
G023	G090	g__Akkermansia	591	39972	1478.53	0.960976
G024	G090	g__Akkermansia	731	39972	1828.78	1.18862
G030	G090	g__Akkermansia	753	39972	1883.82	1.22439
G052	G090	g__Akkermansia	466	39972	1165.82	0.757724
G005	G018	g__Akkermansia	476	39972	1190.83	0.773984
G053	G018	g__Akkermansia	806	39972	2016.41	1.31057
G048	G018	g__Akkermansia	519	39972	1298.41	0.843902
G028	G018	g__Akkermansia	440	39972	1100.77	0.715447
G063	G018	g__Akkermansia	683	39972	1708.7	1.11057
G067	G018	g__Akkermansia	790	39972	1976.38	1.28455
G049	G018	g__Akkermansia	682	39972	1706.19	1.10894
G057	G018	g__Akkermansia	810	39972	2026.42	1.31707
G036	G018	g__Akkermansia	743	39972	1858.8	1.20813
G025	G018	g__Akkermansia	797	39972	1993.9	1.29593
G050	G018	g__Akkermansia	801	39972	2003.9	1.30244
G012	G018	g__Akkermansia	819	39972	2048.93	1.33171
G011	G018	g__Akkermansia	452	39972	1130.79	0.734959
G078	G018	g__Akkermansia	756	39972	1891.32	1.22927
G080	G018	g__Akkermansia	822	39972	2056.44	1.33659
G021	G018	g__Akkermansia	442	39972	1105.77	0.718699
G022	G018	g__Akkermansia	491	39972	1228.36	0.798374
G023	G018	g__Akkermansia	442	39972	1105.77	0.718699
G024	G018	g__Akkermansia	792	39972	1981.39	1.2878
G030	G018	g__Akkermansia	807	39972	2018.91	1.3122
G052	G018	g__Akkermansia	573	39972	1433.5	0.931707
G090	G018	g__Akkermansia	682	39972	1706.19	1.10894
G005	G094	g__Akkermansia	256	39972	640.448	0.41626
G053	G094	g__Akkermansia	700	39972	1751.23	1.13821
G048	G094	g__Akkermansia	483	39972	1208.35	0.785366
G028	G094	g__Akkermansia	429	39972	1073.25	0.697561
G063	G094	g__Akkermansia	531	39972	1328.43	0.863415
G067	G094	g__Akkermansia	691	39972	1728.71	1.12358
G049	G094	g__Akkermansia	530	39972	1325.93	0.861789
G057	G094	g__Akkermansia	693	39972	1733.71	1.12683
G036	G094	g__Akkermansia	520	39972	1300.91	0.845528
G025	G094	g__Akkermansia	713	39972	1783.75	1.15935
G050	G094	g__Akkermansia	694	39972	1736.22	1.12846
G012	G094	g__Akkermansia	707	39972	1768.74	1.14959
G011	G094	g__Akkermansia	366	39972	915.641	0.595122
G078	G094	g__Akkermansia	552	39972	1380.97	0.897561
G080	G094	g__Akkermansia	716	39972	1791.25	1.16423
G021	G094	g__Akkermansia	328	39972	820.574	0.533333
G022	G094	g__Akkermansia	225	39972	562.894	0.365854
G023	G094	g__Akkermansia	328	39972	820.574	0.533333
G024	G094	g__Akkermansia	680	39972	1701.19	1.10569
G030	G094	g__Akkermansia	713	39972	1783.75	1.15935
G052	G094	g__Akkermansia	547	39972	1368.46	0.889431
G090	G094	g__Akkermansia	532	39972	1330.93	0.865041
G018	G094	g__Akkermansia	477	39972	1193.34	0.77561
G005	G072	g__Akkermansia	697	39972	1743.72	1.13333
G053	G072	g__Akkermansia	331	39972	828.08	0.538211
G048	G072	g__Akkermansia	716	39972	1791.25	1.16423
G028	G072	g__Akkermansia	774	39972	1936.36	1.25854
G063	G072	g__Akkermansia	791	39972	1978.89	1.28618
G067	G072	g__Akkermansia	284	39972	710.497	0.461789
G049	G072	g__Akkermansia	790	39972	1976.38	1.28455
G057	G072	g__Akkermansia	308	39972	770.539	0.500813
G036	G072	g__Akkermansia	854	39972	2136.5	1.38862
G025	G072	g__Akkermansia	318	39972	795.557	0.517073
G050	G072	g__Akkermansia	167	39972	417.792	0.271545
G012	G072	g__Akkermansia	339	39972	848.094	0.55122
G011	G072	g__Akkermansia	692	39972	1731.21	1.1252
G078	G072	g__Akkermansia	870	39972	2176.52	1.41463
G080	G072	g__Akkermansia	306	39972	765.536	0.497561
G021	G072	g__Akkermansia	737	39972	1843.79	1.19837
G022	G072	g__Akkermansia	674	39972	1686.18	1.09593
G023	G072	g__Akkermansia	737	39972	1843.79	1.19837
G024	G072	g__Akkermansia	297	39972	743.02	0.482927
G030	G072	g__Akkermansia	328	39972	820.574	0.533333
G052	G072	g__Akkermansia	891	39972	2229.06	1.44878
G090	G072	g__Akkermansia	788	39972	1971.38	1.2813
G018	G072	g__Akkermansia	812	39972	2031.42	1.32033
G094	G072	g__Akkermansia	701	39972	1753.73	1.13984
G005	G032	g__Akkermansia	378	39972	945.662	0.614634
G053	G032	g__Akkermansia	756	39972	1891.32	1.22927
G048	G032	g__Akkermansia	433	39972	1083.26	0.704065
G028	G032	g__Akkermansia	441	39972	1103.27	0.717073
G063	G032	g__Akkermansia	522	39972	1305.91	0.84878
G067	G032	g__Akkermansia	731	39972	1828.78	1.18862
G049	G032	g__Akkermansia	521	39972	1303.41	0.847154
G057	G032	g__Akkermansia	740	39972	1851.3	1.20325
G036	G032	g__Akkermansia	537	39972	1343.44	0.873171
G025	G032	g__Akkermansia	763	39972	1908.84	1.24065
G050	G032	g__Akkermansia	731	39972	1828.78	1.18862
G012	G032	g__Akkermansia	761	39972	1903.83	1.2374
G011	G032	g__Akkermansia	218	39972	545.382	0.354472
G078	G032	g__Akkermansia	569	39972	1423.5	0.925203
G080	G032	g__Akkermansia	757	39972	1893.83	1.23089
G021	G032	g__Akkermansia	349	39972	873.111	0.56748
G022	G032	g__Akkermansia	389	39972	973.181	0.63252
G023	G032	g__Akkermansia	349	39972	873.111	0.56748
G024	G032	g__Akkermansia	723	39972	1808.77	1.17561
G030	G032	g__Akkermansia	759	39972	1898.83	1.23415
G052	G032	g__Akkermansia	519	39972	1298.41	0.843902
G090	G032	g__Akkermansia	523	39972	1308.42	0.850407
G018	G032	g__Akkermansia	500	39972	1250.88	0.813008
G094	G032	g__Akkermansia	306	39972	765.536	0.497561
G072	G032	g__Akkermansia	748	39972	1871.31	1.21626
G005	G070	g__Akkermansia	493	39972	1233.36	0.801626
G053	G070	g__Akkermansia	670	39972	1676.17	1.08943
G048	G070	g__Akkermansia	457	39972	1143.3	0.743089
G028	G070	g__Akkermansia	516	39972	1290.9	0.839024
G063	G070	g__Akkermansia	423	39972	1058.24	0.687805
G067	G070	g__Akkermansia	654	39972	1636.15	1.06341
G049	G070	g__Akkermansia	422	39972	1055.74	0.686179
G057	G070	g__Akkermansia	655	39972	1638.65	1.06504
G036	G070	g__Akkermansia	553	39972	1383.47	0.899187
G025	G070	g__Akkermansia	678	39972	1696.19	1.10244
G050	G070	g__Akkermansia	664	39972	1661.16	1.07967
G012	G070	g__Akkermansia	665	39972	1663.66	1.0813
G011	G070	g__Akkermansia	494	39972	1235.87	0.803252
G078	G070	g__Akkermansia	585	39972	1463.52	0.95122
G080	G070	g__Akkermansia	661	39972	1653.66	1.0748
G021	G070	g__Akkermansia	463	39972	1158.31	0.752846
G022	G070	g__Akkermansia	442	39972	1105.77	0.718699
G023	G070	g__Akkermansia	463	39972	1158.31	0.752846
G024	G070	g__Akkermansia	641	39972	1603.62	1.04228
G030	G070	g__Akkermansia	679	39972	1698.69	1.10407
G052	G070	g__Akkermansia	560	39972	1400.98	0.910569
G090	G070	g__Akkermansia	420	39972	1050.74	0.682927
G018	G070	g__Akkermansia	629	39972	1573.6	1.02276
G094	G070	g__Akkermansia	443	39972	1108.28	0.720325
G072	G070	g__Akkermansia	709	39972	1773.74	1.15285
G032	G070	g__Akkermansia	401	39972	1003.2	0.652033
G005	G071	g__Akkermansia	351	39972	878.115	0.570732
G053	G071	g__Akkermansia	789	39972	1973.88	1.28293
G048	G071	g__Akkermansia	539	39972	1348.44	0.876423
G028	G071	g__Akkermansia	507	39972	1268.39	0.82439
G063	G071	g__Akkermansia	499	39972	1248.37	0.811382
G067	G071	g__Akkermansia	741	39972	1853.8	1.20488
G049	G071	g__Akkermansia	498	39972	1245.87	0.809756
G057	G071	g__Akkermansia	777	39972	1943.86	1.26341
G036	G071	g__Akkermansia	656	39972	1641.15	1.06667
G025	G071	g__Akkermansia	783	39972	1958.87	1.27317
G050	G071	g__Akkermansia	762	39972	1906.33	1.23902
G012	G071	g__Akkermansia	796	39972	1991.39	1.29431
G011	G071	g__Akkermansia	489	39972	1223.36	0.795122
G078	G071	g__Akkermansia	678	39972	1696.19	1.10244
G080	G071	g__Akkermansia	789	39972	1973.88	1.28293
G021	G071	g__Akkermansia	529	39972	1323.43	0.860163
G022	G071	g__Akkermansia	329	39972	823.076	0.534959
G023	G071	g__Akkermansia	529	39972	1323.43	0.860163
G024	G071	g__Akkermansia	757	39972	1893.83	1.23089
G030	G071	g__Akkermansia	781	39972	1953.87	1.26992
G052	G071	g__Akkermansia	615	39972	1538.58	1
G090	G071	g__Akkermansia	496	39972	1240.87	0.806504
G018	G071	g__Akkermansia	562	39972	1405.98	0.913821
G094	G071	g__Akkermansia	401	39972	1003.2	0.652033
G072	G071	g__Akkermansia	750	39972	1876.31	1.21951
G032	G071	g__Akkermansia	490	39972	1225.86	0.796748
G070	G071	g__Akkermansia	531	39972	1328.43	0.863415
G005	G060	g__Akkermansia	434	39972	1085.76	0.705691
G053	G060	g__Akkermansia	752	39972	1881.32	1.22276
G048	G060	g__Akkermansia	528	39972	1320.92	0.858537
G028	G060	g__Akkermansia	491	39972	1228.36	0.798374
G063	G060	g__Akkermansia	630	39972	1576.1	1.02439
G067	G060	g__Akkermansia	727	39972	1818.77	1.18211
G049	G060	g__Akkermansia	629	39972	1573.6	1.02276
G057	G060	g__Akkermansia	748	39972	1871.31	1.21626
G036	G060	g__Akkermansia	675	39972	1688.68	1.09756
G025	G060	g__Akkermansia	757	39972	1893.83	1.23089
G050	G060	g__Akkermansia	745	39972	1863.8	1.21138
G012	G060	g__Akkermansia	749	39972	1873.81	1.21789
G011	G060	g__Akkermansia	177	39972	442.81	0.287805
G078	G060	g__Akkermansia	707	39972	1768.74	1.14959
G080	G060	g__Akkermansia	761	39972	1903.83	1.2374
G021	G060	g__Akkermansia	470	39972	1175.82	0.764228
G022	G060	g__Akkermansia	463	39972	1158.31	0.752846
G023	G060	g__Akkermansia	470	39972	1175.82	0.764228
G024	G060	g__Akkermansia	725	39972	1813.77	1.17886
G030	G060	g__Akkermansia	747	39972	1868.81	1.21463
G052	G060	g__Akkermansia	568	39972	1420.99	0.923577
G090	G060	g__Akkermansia	631	39972	1578.61	1.02602
G018	G060	g__Akkermansia	335	39972	838.087	0.544715
G094	G060	g__Akkermansia	417	39972	1043.23	0.678049
G072	G060	g__Akkermansia	756	39972	1891.32	1.22927
G032	G060	g__Akkermansia	301	39972	753.027	0.489431
G070	G060	g__Akkermansia	600	39972	1501.05	0.97561
G071	G060	g__Akkermansia	520	39972	1300.91	0.845528
G005	G061	g__Akkermansia	466	39972	1165.82	0.757724
G053	G061	g__Akkermansia	685	39972	1713.7	1.11382
G048	G061	g__Akkermansia	490	39972	1225.86	0.796748
G028	G061	g__Akkermansia	483	39972	1208.35	0.785366
G063	G061	g__Akkermansia	616	39972	1541.08	1.00163
G067	G061	g__Akkermansia	664	39972	1661.16	1.07967
G049	G061	g__Akkermansia	615	39972	1538.58	1
G057	G061	g__Akkermansia	689	39972	1723.71	1.12033
G036	G061	g__Akkermansia	661	39972	1653.66	1.0748
G025	G061	g__Akkermansia	694	39972	1736.22	1.12846
G050	G061	g__Akkermansia	680	39972	1701.19	1.10569
G012	G061	g__Akkermansia	686	39972	1716.2	1.11545
G011	G061	g__Akkermansia	278	39972	695.487	0.452033
G078	G061	g__Akkermansia	689	39972	1723.71	1.12033
G080	G061	g__Akkermansia	704	39972	1761.23	1.14472
G021	G061	g__Akkermansia	482	39972	1205.84	0.78374
G022	G061	g__Akkermansia	508	39972	1270.89	0.826016
G023	G061	g__Akkermansia	482	39972	1205.84	0.78374
G024	G061	g__Akkermansia	668	39972	1671.17	1.08618
G030	G061	g__Akkermansia	688	39972	1721.2	1.1187
G052	G061	g__Akkermansia	523	39972	1308.42	0.850407
G090	G061	g__Akkermansia	617	39972	1543.58	1.00325
G018	G061	g__Akkermansia	417	39972	1043.23	0.678049
G094	G061	g__Akkermansia	438	39972	1095.77	0.712195
G072	G061	g__Akkermansia	703	39972	1758.73	1.14309
G032	G061	g__Akkermansia	360	39972	900.63	0.585366
G070	G061	g__Akkermansia	579	39972	1448.51	0.941463
G071	G061	g__Akkermansia	532	39972	1330.93	0.865041
G060	G061	g__Akkermansia	166	39972	415.291	0.269919
G005	G055	g__Akkermansia	552	39972	1380.97	0.897561
G053	G055	g__Akkermansia	736	39972	1841.29	1.19675
G048	G055	g__Akkermansia	492	39972	1230.86	0.8
G028	G055	g__Akkermansia	577	39972	1443.51	0.938211
G063	G055	g__Akkermansia	32	39972	80.056	0.0520325
G067	G055	g__Akkermansia	719	39972	1798.76	1.16911
G049	G055	g__Akkermansia	31	39972	77.5543	0.0504065
G057	G055	g__Akkermansia	723	39972	1808.77	1.17561
G036	G055	g__Akkermansia	662	39972	1656.16	1.07642
G025	G055	g__Akkermansia	742	39972	1856.3	1.2065
G050	G055	g__Akkermansia	739	39972	1848.79	1.20163
G012	G055	g__Akkermansia	752	39972	1881.32	1.22276
G011	G055	g__Akkermansia	561	39972	1403.48	0.912195
G078	G055	g__Akkermansia	684	39972	1711.2	1.1122
G080	G055	g__Akkermansia	741	39972	1853.8	1.20488
G021	G055	g__Akkermansia	574	39972	1436.01	0.933333
G022	G055	g__Akkermansia	456	39972	1140.8	0.741463
G023	G055	g__Akkermansia	574	39972	1436.01	0.933333
G024	G055	g__Akkermansia	702	39972	1756.23	1.14146
G030	G055	g__Akkermansia	734	39972	1836.29	1.1935
G052	G055	g__Akkermansia	489	39972	1223.36	0.795122
G090	G055	g__Akkermansia	29	39972	72.5508	0.0471545
G018	G055	g__Akkermansia	673	39972	1683.68	1.09431
G094	G055	g__Akkermansia	521	39972	1303.41	0.847154
G072	G055	g__Akkermansia	778	39972	1946.36	1.26504
G032	G055	g__Akkermansia	527	39972	1318.42	0.856911
G070	G055	g__Akkermansia	418	39972	1045.73	0.679675
G071	G055	g__Akkermansia	483	39972	1208.35	0.785366
G060	G055	g__Akkermansia	622	39972	1556.09	1.01138
G061	G055	g__Akkermansia	608	39972	1521.06	0.988618
G005	G075	g__Akkermansia	507	39972	1268.39	0.82439
G053	G075	g__Akkermansia	714	39972	1786.25	1.16098
G048	G075	g__Akkermansia	492	39972	1230.86	0.8
G028	G075	g__Akkermansia	438	39972	1095.77	0.712195
G063	G075	g__Akkermansia	488	39972	1220.85	0.793496
G067	G075	g__Akkermansia	690	39972	1726.21	1.12195
G049	G075	g__Akkermansia	487	39972	1218.35	0.79187
G057	G075	g__Akkermansia	731	39972	1828.78	1.18862
G036	G075	g__Akkermansia	534	39972	1335.94	0.868293
G025	G075	g__Akkermansia	697	39972	1743.72	1.13333
G050	G075	g__Akkermansia	697	39972	1743.72	1.13333
G012	G075	g__Akkermansia	716	39972	1791.25	1.16423
G011	G075	g__Akkermansia	529	39972	1323.43	0.860163
G078	G075	g__Akkermansia	554	39972	1385.97	0.900813
G080	G075	g__Akkermansia	734	39972	1836.29	1.1935
G021	G075	g__Akkermansia	501	39972	1253.38	0.814634
G022	G075	g__Akkermansia	521	39972	1303.41	0.847154
G023	G075	g__Akkermansia	501	39972	1253.38	0.814634
G024	G075	g__Akkermansia	693	39972	1733.71	1.12683
G030	G075	g__Akkermansia	709	39972	1773.74	1.15285
G052	G075	g__Akkermansia	390	39972	975.683	0.634146
G090	G075	g__Akkermansia	489	39972	1223.36	0.795122
G018	G075	g__Akkermansia	568	39972	1420.99	0.923577
G094	G075	g__Akkermansia	481	39972	1203.34	0.782114
G072	G075	g__Akkermansia	718	39972	1796.26	1.16748
G032	G075	g__Akkermansia	504	39972	1260.88	0.819512
G070	G075	g__Akkermansia	494	39972	1235.87	0.803252
G071	G075	g__Akkermansia	553	39972	1383.47	0.899187
G060	G075	g__Akkermansia	539	39972	1348.44	0.876423
G061	G075	g__Akkermansia	393	39972	983.188	0.639024
G055	G075	g__Akkermansia	479	39972	1198.34	0.778862
G005	G009	g__Akkermansia	736	39972	1841.29	1.19675
G053	G009	g__Akkermansia	248	39972	620.434	0.403252
G048	G009	g__Akkermansia	680	39972	1701.19	1.10569
G028	G009	g__Akkermansia	739	39972	1848.79	1.20163
G063	G009	g__Akkermansia	744	39972	1861.3	1.20976
G067	G009	g__Akkermansia	276	39972	690.483	0.44878
G049	G009	g__Akkermansia	743	39972	1858.8	1.20813
G057	G009	g__Akkermansia	282	39972	705.494	0.458537
G036	G009	g__Akkermansia	814	39972	2036.43	1.32358
G025	G009	g__Akkermansia	268	39972	670.469	0.435772
G050	G009	g__Akkermansia	261	39972	652.957	0.42439
G012	G009	g__Akkermansia	259	39972	647.954	0.421138
G011	G009	g__Akkermansia	670	39972	1676.17	1.08943
G078	G009	g__Akkermansia	834	39972	2086.46	1.3561
G080	G009	g__Akkermansia	272	39972	680.476	0.442276
G021	G009	g__Akkermansia	699	39972	1748.72	1.13659
G022	G009	g__Akkermansia	726	39972	1816.27	1.18049
G023	G009	g__Akkermansia	699	39972	1748.72	1.13659
G024	G009	g__Akkermansia	242	39972	605.424	0.393496
G030	G009	g__Akkermansia	278	39972	695.487	0.452033
G052	G009	g__Akkermansia	871	39972	2179.03	1.41626
G090	G009	g__Akkermansia	741	39972	1853.8	1.20488
G018	G009	g__Akkermansia	790	39972	1976.38	1.28455
G094	G009	g__Akkermansia	684	39972	1711.2	1.1122
G072	G009	g__Akkermansia	324	39972	810.567	0.526829
G032	G009	g__Akkermansia	735	39972	1838.79	1.19512
G070	G009	g__Akkermansia	632	39972	1581.11	1.02764
G071	G009	g__Akkermansia	771	39972	1928.85	1.25366
G060	G009	g__Akkermansia	742	39972	1856.3	1.2065
G061	G009	g__Akkermansia	683	39972	1708.7	1.11057
G055	G009	g__Akkermansia	724	39972	1811.27	1.17724
G075	G009	g__Akkermansia	707	39972	1768.74	1.14959
G005	G042	g__Akkermansia	245	39972	612.929	0.398374
G053	G042	g__Akkermansia	707	39972	1768.74	1.14959
G048	G042	g__Akkermansia	470	39972	1175.82	0.764228
G028	G042	g__Akkermansia	420	39972	1050.74	0.682927
G063	G042	g__Akkermansia	523	39972	1308.42	0.850407
G067	G042	g__Akkermansia	694	39972	1736.22	1.12846
G049	G042	g__Akkermansia	522	39972	1305.91	0.84878
G057	G042	g__Akkermansia	696	39972	1741.22	1.13171
G036	G042	g__Akkermansia	525	39972	1313.42	0.853659
G025	G042	g__Akkermansia	716	39972	1791.25	1.16423
G050	G042	g__Akkermansia	697	39972	1743.72	1.13333
G012	G042	g__Akkermansia	710	39972	1776.24	1.15447
G011	G042	g__Akkermansia	357	39972	893.125	0.580488
G078	G042	g__Akkermansia	557	39972	1393.48	0.905691
G080	G042	g__Akkermansia	719	39972	1798.76	1.16911
G021	G042	g__Akkermansia	319	39972	798.059	0.518699
G022	G042	g__Akkermansia	230	39972	575.403	0.373984
G023	G042	g__Akkermansia	319	39972	798.059	0.518699
G024	G042	g__Akkermansia	683	39972	1708.7	1.11057
G030	G042	g__Akkermansia	716	39972	1791.25	1.16423
G052	G042	g__Akkermansia	537	39972	1343.44	0.873171
G090	G042	g__Akkermansia	520	39972	1300.91	0.845528
G018	G042	g__Akkermansia	484	39972	1210.85	0.786992
G094	G042	g__Akkermansia	15	39972	37.5263	0.0243902
G072	G042	g__Akkermansia	704	39972	1761.23	1.14472
G032	G042	g__Akkermansia	299	39972	748.024	0.486179
G070	G042	g__Akkermansia	448	39972	1120.78	0.728455
G071	G042	g__Akkermansia	388	39972	970.679	0.630894
G060	G042	g__Akkermansia	412	39972	1030.72	0.669919
G061	G042	g__Akkermansia	433	39972	1083.26	0.704065
G055	G042	g__Akkermansia	509	39972	1273.39	0.827642
G075	G042	g__Akkermansia	472	39972	1180.83	0.76748
G009	G042	g__Akkermansia	687	39972	1718.7	1.11707
G005	G044	g__Akkermansia	346	39972	865.606	0.562602
G053	G044	g__Akkermansia	740	39972	1851.3	1.20325
G048	G044	g__Akkermansia	415	39972	1038.23	0.674797
G028	G044	g__Akkermansia	403	39972	1008.21	0.655285
G063	G044	g__Akkermansia	495	39972	1238.37	0.804878
G067	G044	g__Akkermansia	717	39972	1793.76	1.16585
G049	G044	g__Akkermansia	494	39972	1235.87	0.803252
G057	G044	g__Akkermansia	722	39972	1806.26	1.17398
G036	G044	g__Akkermansia	530	39972	1325.93	0.861789
G025	G044	g__Akkermansia	745	39972	1863.8	1.21138
G050	G044	g__Akkermansia	720	39972	1801.26	1.17073
G012	G044	g__Akkermansia	743	39972	1858.8	1.20813
G011	G044	g__Akkermansia	204	39972	510.357	0.331707
G078	G044	g__Akkermansia	562	39972	1405.98	0.913821
G080	G044	g__Akkermansia	751	39972	1878.82	1.22114
G021	G044	g__Akkermansia	343	39972	858.101	0.557724
G022	G044	g__Akkermansia	347	39972	868.108	0.564228
G023	G044	g__Akkermansia	343	39972	858.101	0.557724
G024	G044	g__Akkermansia	711	39972	1778.75	1.1561
G030	G044	g__Akkermansia	741	39972	1853.8	1.20488
G052	G044	g__Akkermansia	500	39972	1250.88	0.813008
G090	G044	g__Akkermansia	492	39972	1230.86	0.8
G018	G044	g__Akkermansia	480	39972	1200.84	0.780488
G094	G044	g__Akkermansia	280	39972	700.49	0.455285
G072	G044	g__Akkermansia	737	39972	1843.79	1.19837
G032	G044	g__Akkermansia	70	39972	175.123	0.113821
G070	G044	g__Akkermansia	435	39972	1088.26	0.707317
G071	G044	g__Akkermansia	446	39972	1115.78	0.725203
G060	G044	g__Akkermansia	291	39972	728.01	0.473171
G061	G044	g__Akkermansia	348	39972	870.609	0.565854
G055	G044	g__Akkermansia	485	39972	1213.35	0.788618
G075	G044	g__Akkermansia	459	39972	1148.3	0.746341
G009	G044	g__Akkermansia	719	39972	1798.76	1.16911
G042	G044	g__Akkermansia	267	39972	667.968	0.434146
G005	G027	g__Akkermansia	770	39972	1926.35	1.25203
G053	G027	g__Akkermansia	262	39972	655.459	0.426016
G048	G027	g__Akkermansia	706	39972	1766.24	1.14797
G028	G027	g__Akkermansia	776	39972	1941.36	1.26179
G063	G027	g__Akkermansia	773	39972	1933.85	1.25691
G067	G027	g__Akkermansia	278	39972	695.487	0.452033
G049	G027	g__Akkermansia	772	39972	1931.35	1.25528
G057	G027	g__Akkermansia	248	39972	620.434	0.403252
G036	G027	g__Akkermansia	845	39972	2113.98	1.37398
G025	G027	g__Akkermansia	264	39972	660.462	0.429268
G050	G027	g__Akkermansia	273	39972	682.978	0.443902
G012	G027	g__Akkermansia	264	39972	660.462	0.429268
G011	G027	g__Akkermansia	701	39972	1753.73	1.13984
G078	G027	g__Akkermansia	863	39972	2159.01	1.40325
G080	G027	g__Akkermansia	269	39972	672.971	0.437398
G021	G027	g__Akkermansia	726	39972	1816.27	1.18049
G022	G027	g__Akkermansia	755	39972	1888.82	1.22764
G023	G027	g__Akkermansia	726	39972	1816.27	1.18049
G024	G027	g__Akkermansia	228	39972	570.399	0.370732
G030	G027	g__Akkermansia	268	39972	670.469	0.435772
G052	G027	g__Akkermansia	904	39972	2261.58	1.46992
G090	G027	g__Akkermansia	770	39972	1926.35	1.25203
G018	G027	g__Akkermansia	832	39972	2081.46	1.35285
G094	G027	g__Akkermansia	716	39972	1791.25	1.16423
G072	G027	g__Akkermansia	331	39972	828.08	0.538211
G032	G027	g__Akkermansia	762	39972	1906.33	1.23902
G070	G027	g__Akkermansia	680	39972	1701.19	1.10569
G071	G027	g__Akkermansia	797	39972	1993.9	1.29593
G060	G027	g__Akkermansia	764	39972	1911.34	1.24228
G061	G027	g__Akkermansia	705	39972	1763.73	1.14634
G055	G027	g__Akkermansia	753	39972	1883.82	1.22439
G075	G027	g__Akkermansia	734	39972	1836.29	1.1935
G009	G027	g__Akkermansia	259	39972	647.954	0.421138
G042	G027	g__Akkermansia	717	39972	1793.76	1.16585
G044	G027	g__Akkermansia	746	39972	1866.31	1.21301
G005	G083	g__Akkermansia	372	39972	930.651	0.604878
G053	G083	g__Akkermansia	740	39972	1851.3	1.20325
G048	G083	g__Akkermansia	415	39972	1038.23	0.674797
G028	G083	g__Akkermansia	420	39972	1050.74	0.682927
G063	G083	g__Akkermansia	525	39972	1313.42	0.853659
G067	G083	g__Akkermansia	715	39972	1788.75	1.1626
G049	G083	g__Akkermansia	524	39972	1310.92	0.852033
G057	G083	g__Akkermansia	730	39972	1826.28	1.18699
G036	G083	g__Akkermansia	540	39972	1350.95	0.878049
G025	G083	g__Akkermansia	745	39972	1863.8	1.21138
G050	G083	g__Akkermansia	724	39972	1811.27	1.17724
G012	G083	g__Akkermansia	745	39972	1863.8	1.21138
G011	G083	g__Akkermansia	203	39972	507.855	0.330081
G078	G083	g__Akkermansia	572	39972	1431	0.930081
G080	G083	g__Akkermansia	755	39972	1888.82	1.22764
G021	G083	g__Akkermansia	338	39972	845.592	0.549593
G022	G083	g__Akkermansia	379	39972	948.164	0.61626
G023	G083	g__Akkermansia	338	39972	845.592	0.549593
G024	G083	g__Akkermansia	715	39972	1788.75	1.1626
G030	G083	g__Akkermansia	741	39972	1853.8	1.20488
G052	G083	g__Akkermansia	524	39972	1310.92	0.852033
G090	G083	g__Akkermansia	526	39972	1315.92	0.855285
G018	G083	g__Akkermansia	480	39972	1200.84	0.780488
G094	G083	g__Akkermansia	298	39972	745.522	0.484553
G072	G083	g__Akkermansia	739	39972	1848.79	1.20163
G032	G083	g__Akkermansia	49	39972	122.586	0.0796748
G070	G083	g__Akkermansia	439	39972	1098.27	0.713821
G071	G083	g__Akkermansia	470	39972	1175.82	0.764228
G060	G083	g__Akkermansia	284	39972	710.497	0.461789
G061	G083	g__Akkermansia	341	39972	853.097	0.554472
G055	G083	g__Akkermansia	517	39972	1293.41	0.84065
G075	G083	g__Akkermansia	489	39972	1223.36	0.795122
G009	G083	g__Akkermansia	721	39972	1803.76	1.17236
G042	G083	g__Akkermansia	289	39972	723.006	0.469919
G044	G083	g__Akkermansia	43	39972	107.575	0.0699187
G027	G083	g__Akkermansia	748	39972	1871.31	1.21626
G005	G082	g__Akkermansia	779	39972	1948.86	1.26667
G053	G082	g__Akkermansia	283	39972	707.996	0.460163
G048	G082	g__Akkermansia	709	39972	1773.74	1.15285
G028	G082	g__Akkermansia	767	39972	1918.84	1.24715
G063	G082	g__Akkermansia	773	39972	1933.85	1.25691
G067	G082	g__Akkermansia	282	39972	705.494	0.458537
G049	G082	g__Akkermansia	772	39972	1931.35	1.25528
G057	G082	g__Akkermansia	278	39972	695.487	0.452033
G036	G082	g__Akkermansia	862	39972	2156.51	1.40163
G025	G082	g__Akkermansia	252	39972	630.441	0.409756
G050	G082	g__Akkermansia	285	39972	712.999	0.463415
G012	G082	g__Akkermansia	273	39972	682.978	0.443902
G011	G082	g__Akkermansia	714	39972	1786.25	1.16098
G078	G082	g__Akkermansia	880	39972	2201.54	1.43089
G080	G082	g__Akkermansia	300	39972	750.525	0.487805
G021	G082	g__Akkermansia	718	39972	1796.26	1.16748
G022	G082	g__Akkermansia	758	39972	1896.33	1.23252
G023	G082	g__Akkermansia	718	39972	1796.26	1.16748
G024	G082	g__Akkermansia	243	39972	607.926	0.395122
G030	G082	g__Akkermansia	250	39972	625.438	0.406504
G052	G082	g__Akkermansia	885	39972	2214.05	1.43902
G090	G082	g__Akkermansia	770	39972	1926.35	1.25203
G018	G082	g__Akkermansia	819	39972	2048.93	1.33171
G094	G082	g__Akkermansia	731	39972	1828.78	1.18862
G072	G082	g__Akkermansia	331	39972	828.08	0.538211
G032	G082	g__Akkermansia	783	39972	1958.87	1.27317
G070	G082	g__Akkermansia	684	39972	1711.2	1.1122
G071	G082	g__Akkermansia	803	39972	2008.91	1.30569
G060	G082	g__Akkermansia	779	39972	1948.86	1.26667
G061	G082	g__Akkermansia	720	39972	1801.26	1.17073
G055	G082	g__Akkermansia	753	39972	1883.82	1.22439
G075	G082	g__Akkermansia	732	39972	1831.28	1.19024
G009	G082	g__Akkermansia	246	39972	615.431	0.4
G042	G082	g__Akkermansia	734	39972	1836.29	1.1935
G044	G082	g__Akkermansia	765	39972	1913.84	1.2439
G027	G082	g__Akkermansia	274	39972	685.48	0.445528
G083	G082	g__Akkermansia	771	39972	1928.85	1.25366
G005	G085	g__Akkermansia	243	39972	607.926	0.395122
G053	G085	g__Akkermansia	700	39972	1751.23	1.13821
G048	G085	g__Akkermansia	446	39972	1115.78	0.725203
G028	G085	g__Akkermansia	408	39972	1020.71	0.663415
G063	G085	g__Akkermansia	518	39972	1295.91	0.842276
G067	G085	g__Akkermansia	711	39972	1778.75	1.1561
G049	G085	g__Akkermansia	517	39972	1293.41	0.84065
G057	G085	g__Akkermansia	693	39972	1733.71	1.12683
G036	G085	g__Akkermansia	543	39972	1358.45	0.882927
G025	G085	g__Akkermansia	739	39972	1848.79	1.20163
G050	G085	g__Akkermansia	712	39972	1781.25	1.15772
G012	G085	g__Akkermansia	724	39972	1811.27	1.17724
G011	G085	g__Akkermansia	381	39972	953.167	0.619512
G078	G085	g__Akkermansia	575	39972	1438.51	0.934959
G080	G085	g__Akkermansia	732	39972	1831.28	1.19024
G021	G085	g__Akkermansia	315	39972	788.052	0.512195
G022	G085	g__Akkermansia	244	39972	610.427	0.396748
G023	G085	g__Akkermansia	315	39972	788.052	0.512195
G024	G085	g__Akkermansia	683	39972	1708.7	1.11057
G030	G085	g__Akkermansia	733	39972	1833.78	1.19187
G052	G085	g__Akkermansia	538	39972	1345.94	0.874797
G090	G085	g__Akkermansia	519	39972	1298.41	0.843902
G018	G085	g__Akkermansia	454	39972	1135.8	0.738211
G094	G085	g__Akkermansia	115	39972	287.701	0.186992
G072	G085	g__Akkermansia	733	39972	1833.78	1.19187
G032	G085	g__Akkermansia	291	39972	728.01	0.473171
G070	G085	g__Akkermansia	474	39972	1185.83	0.770732
G071	G085	g__Akkermansia	377	39972	943.16	0.613008
G060	G085	g__Akkermansia	422	39972	1055.74	0.686179
G061	G085	g__Akkermansia	446	39972	1115.78	0.725203
G055	G085	g__Akkermansia	506	39972	1265.89	0.822764
G075	G085	g__Akkermansia	477	39972	1193.34	0.77561
G009	G085	g__Akkermansia	697	39972	1743.72	1.13333
G042	G085	g__Akkermansia	112	39972	280.196	0.182114
G044	G085	g__Akkermansia	261	39972	652.957	0.42439
G027	G085	g__Akkermansia	724	39972	1811.27	1.17724
G083	G085	g__Akkermansia	281	39972	702.992	0.456911
G082	G085	g__Akkermansia	743	39972	1858.8	1.20813
G047	G020	g__Bacteroidales_noname	47	15807	297.337	0.489583
G047	G033	g__Bacteroidales_noname	67	15807	423.863	0.697917
G020	G033	g__Bacteroidales_noname	64	15807	404.884	0.666667
G047	G094	g__Bacteroidales_noname	95	15807	601	0.989583
G020	G094	g__Bacteroidales_noname	97	15807	613.652	1.01042
G033	G094	g__Bacteroidales_noname	88	15807	556.715	0.916667
G047	G044	g__Bacteroidales_noname	107	15807	676.915	1.11458
G020	G044	g__Bacteroidales_noname	109	15807	689.568	1.13542
G033	G044	g__Bacteroidales_noname	88	15807	556.715	0.916667
G094	G044	g__Bacteroidales_noname	102	15807	645.284	1.0625
G047	G062	g__Bacteroidales_noname	97	15807	613.652	1.01042
G020	G062	g__Bacteroidales_noname	111	15807	702.221	1.15625
G033	G062	g__Bacteroidales_noname	92	15807	582.021	0.958333
G094	G062	g__Bacteroidales_noname	98	15807	619.978	1.02083
G044	G062	g__Bacteroidales_noname	120	15807	759.157	1.25
G047	G067	g__Bacteroidales_noname	68	15807	430.189	0.708333
G020	G067	g__Bacteroidales_noname	73	15807	461.821	0.760417
G033	G067	g__Bacteroidales_noname	59	15807	373.252	0.614583
G094	G067	g__Bacteroidales_noname	93	15807	588.347	0.96875
G044	G067	g__Bacteroidales_noname	103	15807	651.61	1.07292
G062	G067	g__Bacteroidales_noname	99	15807	626.305	1.03125
G047	G066	g__Bacteroidales_noname	60	15807	379.579	0.625
G020	G066	g__Bacteroidales_noname	65	15807	411.21	0.677083
G033	G066	g__Bacteroidales_noname	33	15807	208.768	0.34375
G094	G066	g__Bacteroidales_noname	85	15807	537.736	0.885417
G044	G066	g__Bacteroidales_noname	93	15807	588.347	0.96875
G062	G066	g__Bacteroidales_noname	91	15807	575.694	0.947917
G067	G066	g__Bacteroidales_noname	26	15807	164.484	0.270833
G047	G065	g__Bacteroidales_noname	98	15807	619.978	1.02083
G020	G065	g__Bacteroidales_noname	111	15807	702.221	1.15625
G033	G065	g__Bacteroidales_noname	109	15807	689.568	1.13542
G094	G065	g__Bacteroidales_noname	93	15807	588.347	0.96875
G044	G065	g__Bacteroidales_noname	131	15807	828.747	1.36458
G062	G065	g__Bacteroidales_noname	97	15807	613.652	1.01042
G067	G065	g__Bacteroidales_noname	114	15807	721.199	1.1875
G066	G065	g__Bacteroidales_noname	102	15807	645.284	1.0625
G047	G056	g__Bacteroidales_noname	73	15807	461.821	0.760417
G020	G056	g__Bacteroidales_noname	68	15807	430.189	0.708333
G033	G056	g__Bacteroidales_noname	32	15807	202.442	0.333333
G094	G056	g__Bacteroidales_noname	90	15807	569.368	0.9375
G044	G056	g__Bacteroidales_noname	90	15807	569.368	0.9375
G062	G056	g__Bacteroidales_noname	102	15807	645.284	1.0625
G067	G056	g__Bacteroidales_noname	61	15807	385.905	0.635417
G066	G056	g__Bacteroidales_noname	35	15807	221.421	0.364583
G065	G056	g__Bacteroidales_noname	109	15807	689.568	1.13542
G047	G034	g__Bacteroidales_noname	111	15807	702.221	1.15625
G020	G034	g__Bacteroidales_noname	117	15807	740.178	1.21875
G033	G034	g__Bacteroidales_noname	105	15807	664.263	1.09375
G094	G034	g__Bacteroidales_noname	130	15807	822.42	1.35417
G044	G034	g__Bacteroidales_noname	126	15807	797.115	1.3125
G062	G034	g__Bacteroidales_noname	124	15807	784.463	1.29167
G067	G034	g__Bacteroidales_noname	117	15807	740.178	1.21875
G066	G034	g__Bacteroidales_noname	113	15807	714.873	1.17708
G065	G034	g__Bacteroidales_noname	115	15807	727.526	1.19792
G056	G034	g__Bacteroidales_noname	112	15807	708.547	1.16667
G047	G049	g__Bacteroidales_noname	97	15807	613.652	1.01042
G020	G049	g__Bacteroidales_noname	95	15807	601	0.989583
G033	G049	g__Bacteroidales_noname	90	15807	569.368	0.9375
G094	G049	g__Bacteroidales_noname	8	15807	50.6105	0.0833333
G044	G049	g__Bacteroidales_noname	106	15807	670.589	1.10417
G062	G049	g__Bacteroidales_noname	96	15807	607.326	1
G067	G049	g__Bacteroidales_noname	93	15807	588.347	0.96875
G066	G049	g__Bacteroidales_noname	89	15807	563.042	0.927083
G065	G049	g__Bacteroidales_noname	97	15807	613.652	1.01042
G056	G049	g__Bacteroidales_noname	96	15807	607.326	1
G034	G049	g__Bacteroidales_noname	130	15807	822.42	1.35417
G047	G052	g__Bacteroidales_noname	88	15807	556.715	0.916667
G020	G052	g__Bacteroidales_noname	83	15807	525.084	0.864583
G033	G052	g__Bacteroidales_noname	77	15807	487.126	0.802083
G094	G052	g__Bacteroidales_noname	113	15807	714.873	1.17708
G044	G052	g__Bacteroidales_noname	109	15807	689.568	1.13542
G062	G052	g__Bacteroidales_noname	119	15807	752.831	1.23958
G067	G052	g__Bacteroidales_noname	98	15807	619.978	1.02083
G066	G052	g__Bacteroidales_noname	92	15807	582.021	0.958333
G065	G052	g__Bacteroidales_noname	118	15807	746.505	1.22917
G056	G052	g__Bacteroidales_noname	75	15807	474.473	0.78125
G034	G052	g__Bacteroidales_noname	125	15807	790.789	1.30208
G049	G052	g__Bacteroidales_noname	113	15807	714.873	1.17708
G047	G035	g__Bacteroidales_noname	95	15807	601	0.989583
G020	G035	g__Bacteroidales_noname	98	15807	619.978	1.02083
G033	G035	g__Bacteroidales_noname	100	15807	632.631	1.04167
G094	G035	g__Bacteroidales_noname	116	15807	733.852	1.20833
G044	G035	g__Bacteroidales_noname	84	15807	531.41	0.875
G062	G035	g__Bacteroidales_noname	126	15807	797.115	1.3125
G067	G035	g__Bacteroidales_noname	101	15807	638.957	1.05208
G066	G035	g__Bacteroidales_noname	97	15807	613.652	1.01042
G065	G035	g__Bacteroidales_noname	113	15807	714.873	1.17708
G056	G035	g__Bacteroidales_noname	106	15807	670.589	1.10417
G034	G035	g__Bacteroidales_noname	118	15807	746.505	1.22917
G049	G035	g__Bacteroidales_noname	118	15807	746.505	1.22917
G052	G035	g__Bacteroidales_noname	97	15807	613.652	1.01042
G047	G069	g__Bacteroidales_noname	91	15807	575.694	0.947917
G020	G069	g__Bacteroidales_noname	111	15807	702.221	1.15625
G033	G069	g__Bacteroidales_noname	92	15807	582.021	0.958333
G094	G069	g__Bacteroidales_noname	88	15807	556.715	0.916667
G044	G069	g__Bacteroidales_noname	122	15807	771.81	1.27083
G062	G069	g__Bacteroidales_noname	106	15807	670.589	1.10417
G067	G069	g__Bacteroidales_noname	97	15807	613.652	1.01042
G066	G069	g__Bacteroidales_noname	99	15807	626.305	1.03125
G065	G069	g__Bacteroidales_noname	85	15807	537.736	0.885417
G056	G069	g__Bacteroidales_noname	104	15807	657.936	1.08333
G034	G069	g__Bacteroidales_noname	94	15807	594.673	0.979167
G049	G069	g__Bacteroidales_noname	86	15807	544.063	0.895833
G052	G069	g__Bacteroidales_noname	115	15807	727.526	1.19792
G035	G069	g__Bacteroidales_noname	108	15807	683.242	1.125
G047	G036	g__Bacteroidales_noname	78	15807	493.452	0.8125
G020	G036	g__Bacteroidales_noname	73	15807	461.821	0.760417
G033	G036	g__Bacteroidales_noname	37	15807	234.074	0.385417
G094	G036	g__Bacteroidales_noname	95	15807	601	0.989583
G044	G036	g__Bacteroidales_noname	95	15807	601	0.989583
G062	G036	g__Bacteroidales_noname	107	15807	676.915	1.11458
G067	G036	g__Bacteroidales_noname	64	15807	404.884	0.666667
G066	G036	g__Bacteroidales_noname	40	15807	253.052	0.416667
G065	G036	g__Bacteroidales_noname	114	15807	721.199	1.1875
G056	G036	g__Bacteroidales_noname	7	15807	44.2842	0.0729167
G034	G036	g__Bacteroidales_noname	115	15807	727.526	1.19792
G049	G036	g__Bacteroidales_noname	101	15807	638.957	1.05208
G052	G036	g__Bacteroidales_noname	80	15807	506.105	0.833333
G035	G036	g__Bacteroidales_noname	111	15807	702.221	1.15625
G069	G036	g__Bacteroidales_noname	109	15807	689.568	1.13542
G047	G087	g__Bacteroidales_noname	94	15807	594.673	0.979167
G020	G087	g__Bacteroidales_noname	103	15807	651.61	1.07292
G033	G087	g__Bacteroidales_noname	103	15807	651.61	1.07292
G094	G087	g__Bacteroidales_noname	101	15807	638.957	1.05208
G044	G087	g__Bacteroidales_noname	93	15807	588.347	0.96875
G062	G087	g__Bacteroidales_noname	111	15807	702.221	1.15625
G067	G087	g__Bacteroidales_noname	106	15807	670.589	1.10417
G066	G087	g__Bacteroidales_noname	100	15807	632.631	1.04167
G065	G087	g__Bacteroidales_noname	96	15807	607.326	1
G056	G087	g__Bacteroidales_noname	105	15807	664.263	1.09375
G034	G087	g__Bacteroidales_noname	113	15807	714.873	1.17708
G049	G087	g__Bacteroidales_noname	107	15807	676.915	1.11458
G052	G087	g__Bacteroidales_noname	118	15807	746.505	1.22917
G035	G087	g__Bacteroidales_noname	67	15807	423.863	0.697917
G069	G087	g__Bacteroidales_noname	87	15807	550.389	0.90625
G036	G087	g__Bacteroidales_noname	110	15807	695.894	1.14583
G047	G013	g__Bacteroidales_noname	65	15807	411.21	0.677083
G020	G013	g__Bacteroidales_noname	70	15807	442.842	0.729167
G033	G013	g__Bacteroidales_noname	26	15807	164.484	0.270833
G094	G013	g__Bacteroidales_noname	88	15807	556.715	0.916667
G044	G013	g__Bacteroidales_noname	88	15807	556.715	0.916667
G062	G013	g__Bacteroidales_noname	96	15807	607.326	1
G067	G013	g__Bacteroidales_noname	53	15807	335.294	0.552083
G066	G013	g__Bacteroidales_noname	27	15807	170.81	0.28125
G065	G013	g__Bacteroidales_noname	107	15807	676.915	1.11458
G056	G013	g__Bacteroidales_noname	30	15807	189.789	0.3125
G034	G013	g__Bacteroidales_noname	105	15807	664.263	1.09375
G049	G013	g__Bacteroidales_noname	94	15807	594.673	0.979167
G052	G013	g__Bacteroidales_noname	89	15807	563.042	0.927083
G035	G013	g__Bacteroidales_noname	102	15807	645.284	1.0625
G069	G013	g__Bacteroidales_noname	98	15807	619.978	1.02083
G036	G013	g__Bacteroidales_noname	35	15807	221.421	0.364583
G087	G013	g__Bacteroidales_noname	97	15807	613.652	1.01042
G047	G008	g__Bacteroidales_noname	106	15807	670.589	1.10417
G020	G008	g__Bacteroidales_noname	111	15807	702.221	1.15625
G033	G008	g__Bacteroidales_noname	91	15807	575.694	0.947917
G094	G008	g__Bacteroidales_noname	109	15807	689.568	1.13542
G044	G008	g__Bacteroidales_noname	115	15807	727.526	1.19792
G062	G008	g__Bacteroidales_noname	119	15807	752.831	1.23958
G067	G008	g__Bacteroidales_noname	102	15807	645.284	1.0625
G066	G008	g__Bacteroidales_noname	94	15807	594.673	0.979167
G065	G008	g__Bacteroidales_noname	124	15807	784.463	1.29167
G056	G008	g__Bacteroidales_noname	93	15807	588.347	0.96875
G034	G008	g__Bacteroidales_noname	116	15807	733.852	1.20833
G049	G008	g__Bacteroidales_noname	109	15807	689.568	1.13542
G052	G008	g__Bacteroidales_noname	128	15807	809.768	1.33333
G035	G008	g__Bacteroidales_noname	131	15807	828.747	1.36458
G069	G008	g__Bacteroidales_noname	113	15807	714.873	1.17708
G036	G008	g__Bacteroidales_noname	94	15807	594.673	0.979167
G087	G008	g__Bacteroidales_noname	124	15807	784.463	1.29167
G013	G008	g__Bacteroidales_noname	91	15807	575.694	0.947917
G047	G012	g__Bacteroidales_noname	87	15807	550.389	0.90625
G020	G012	g__Bacteroidales_noname	100	15807	632.631	1.04167
G033	G012	g__Bacteroidales_noname	100	15807	632.631	1.04167
G094	G012	g__Bacteroidales_noname	122	15807	771.81	1.27083
G044	G012	g__Bacteroidales_noname	114	15807	721.199	1.1875
G062	G012	g__Bacteroidales_noname	124	15807	784.463	1.29167
G067	G012	g__Bacteroidales_noname	103	15807	651.61	1.07292
G066	G012	g__Bacteroidales_noname	99	15807	626.305	1.03125
G065	G012	g__Bacteroidales_noname	127	15807	803.442	1.32292
G056	G012	g__Bacteroidales_noname	94	15807	594.673	0.979167
G034	G012	g__Bacteroidales_noname	127	15807	803.442	1.32292
G049	G012	g__Bacteroidales_noname	122	15807	771.81	1.27083
G052	G012	g__Bacteroidales_noname	109	15807	689.568	1.13542
G035	G012	g__Bacteroidales_noname	122	15807	771.81	1.27083
G069	G012	g__Bacteroidales_noname	112	15807	708.547	1.16667
G036	G012	g__Bacteroidales_noname	99	15807	626.305	1.03125
G087	G012	g__Bacteroidales_noname	121	15807	765.484	1.26042
G013	G012	g__Bacteroidales_noname	104	15807	657.936	1.08333
G008	G012	g__Bacteroidales_noname	115	15807	727.526	1.19792
G047	G011	g__Bacteroidales_noname	97	15807	613.652	1.01042
G020	G011	g__Bacteroidales_noname	95	15807	601	0.989583
G033	G011	g__Bacteroidales_noname	90	15807	569.368	0.9375
G094	G011	g__Bacteroidales_noname	8	15807	50.6105	0.0833333
G044	G011	g__Bacteroidales_noname	106	15807	670.589	1.10417
G062	G011	g__Bacteroidales_noname	96	15807	607.326	1
G067	G011	g__Bacteroidales_noname	93	15807	588.347	0.96875
G066	G011	g__Bacteroidales_noname	89	15807	563.042	0.927083
G065	G011	g__Bacteroidales_noname	97	15807	613.652	1.01042
G056	G011	g__Bacteroidales_noname	96	15807	607.326	1
G034	G011	g__Bacteroidales_noname	130	15807	822.42	1.35417
G049	G011	g__Bacteroidales_noname	0	15807	0	0
G052	G011	g__Bacteroidales_noname	113	15807	714.873	1.17708
G035	G011	g__Bacteroidales_noname	118	15807	746.505	1.22917
G069	G011	g__Bacteroidales_noname	86	15807	544.063	0.895833
G036	G011	g__Bacteroidales_noname	101	15807	638.957	1.05208
G087	G011	g__Bacteroidales_noname	107	15807	676.915	1.11458
G013	G011	g__Bacteroidales_noname	94	15807	594.673	0.979167
G008	G011	g__Bacteroidales_noname	109	15807	689.568	1.13542
G012	G011	g__Bacteroidales_noname	122	15807	771.81	1.27083
G047	G001	g__Bacteroidales_noname	71	15807	449.168	0.739583
G020	G001	g__Bacteroidales_noname	76	15807	480.8	0.791667
G033	G001	g__Bacteroidales_noname	44	15807	278.358	0.458333
G094	G001	g__Bacteroidales_noname	82	15807	518.758	0.854167
G044	G001	g__Bacteroidales_noname	92	15807	582.021	0.958333
G062	G001	g__Bacteroidales_noname	90	15807	569.368	0.9375
G067	G001	g__Bacteroidales_noname	39	15807	246.726	0.40625
G066	G001	g__Bacteroidales_noname	13	15807	82.242	0.135417
G065	G001	g__Bacteroidales_noname	97	15807	613.652	1.01042
G056	G001	g__Bacteroidales_noname	42	15807	265.705	0.4375
G034	G001	g__Bacteroidales_noname	120	15807	759.157	1.25
G049	G001	g__Bacteroidales_noname	86	15807	544.063	0.895833
G052	G001	g__Bacteroidales_noname	99	15807	626.305	1.03125
G035	G001	g__Bacteroidales_noname	102	15807	645.284	1.0625
G069	G001	g__Bacteroidales_noname	96	15807	607.326	1
G036	G001	g__Bacteroidales_noname	47	15807	297.337	0.489583
G087	G001	g__Bacteroidales_noname	103	15807	651.61	1.07292
G013	G001	g__Bacteroidales_noname	34	15807	215.095	0.354167
G008	G001	g__Bacteroidales_noname	99	15807	626.305	1.03125
G012	G001	g__Bacteroidales_noname	102	15807	645.284	1.0625
G011	G001	g__Bacteroidales_noname	86	15807	544.063	0.895833
G047	G086	g__Bacteroidales_noname	63	15807	398.558	0.65625
G020	G086	g__Bacteroidales_noname	61	15807	385.905	0.635417
G033	G086	g__Bacteroidales_noname	28	15807	177.137	0.291667
G094	G086	g__Bacteroidales_noname	92	15807	582.021	0.958333
G044	G086	g__Bacteroidales_noname	88	15807	556.715	0.916667
G062	G086	g__Bacteroidales_noname	90	15807	569.368	0.9375
G067	G086	g__Bacteroidales_noname	55	15807	347.947	0.572917
G066	G086	g__Bacteroidales_noname	39	15807	246.726	0.40625
G065	G086	g__Bacteroidales_noname	111	15807	702.221	1.15625
G056	G086	g__Bacteroidales_noname	42	15807	265.705	0.4375
G034	G086	g__Bacteroidales_noname	105	15807	664.263	1.09375
G049	G086	g__Bacteroidales_noname	90	15807	569.368	0.9375
G052	G086	g__Bacteroidales_noname	87	15807	550.389	0.90625
G035	G086	g__Bacteroidales_noname	108	15807	683.242	1.125
G069	G086	g__Bacteroidales_noname	100	15807	632.631	1.04167
G036	G086	g__Bacteroidales_noname	47	15807	297.337	0.489583
G087	G086	g__Bacteroidales_noname	99	15807	626.305	1.03125
G013	G086	g__Bacteroidales_noname	22	15807	139.179	0.229167
G008	G086	g__Bacteroidales_noname	87	15807	550.389	0.90625
G012	G086	g__Bacteroidales_noname	102	15807	645.284	1.0625
G011	G086	g__Bacteroidales_noname	90	15807	569.368	0.9375
G001	G086	g__Bacteroidales_noname	52	15807	328.968	0.541667
G047	G089	g__Bacteroidales_noname	89	15807	563.042	0.927083
G020	G089	g__Bacteroidales_noname	92	15807	582.021	0.958333
G033	G089	g__Bacteroidales_noname	94	15807	594.673	0.979167
G094	G089	g__Bacteroidales_noname	112	15807	708.547	1.16667
G044	G089	g__Bacteroidales_noname	80	15807	506.105	0.833333
G062	G089	g__Bacteroidales_noname	124	15807	784.463	1.29167
G067	G089	g__Bacteroidales_noname	95	15807	601	0.989583
G066	G089	g__Bacteroidales_noname	91	15807	575.694	0.947917
G065	G089	g__Bacteroidales_noname	107	15807	676.915	1.11458
G056	G089	g__Bacteroidales_noname	100	15807	632.631	1.04167
G034	G089	g__Bacteroidales_noname	112	15807	708.547	1.16667
G049	G089	g__Bacteroidales_noname	114	15807	721.199	1.1875
G052	G089	g__Bacteroidales_noname	101	15807	638.957	1.05208
G035	G089	g__Bacteroidales_noname	8	15807	50.6105	0.0833333
G069	G089	g__Bacteroidales_noname	102	15807	645.284	1.0625
G036	G089	g__Bacteroidales_noname	105	15807	664.263	1.09375
G087	G089	g__Bacteroidales_noname	63	15807	398.558	0.65625
G013	G089	g__Bacteroidales_noname	96	15807	607.326	1
G008	G089	g__Bacteroidales_noname	131	15807	828.747	1.36458
G012	G089	g__Bacteroidales_noname	114	15807	721.199	1.1875
G011	G089	g__Bacteroidales_noname	114	15807	721.199	1.1875
G001	G089	g__Bacteroidales_noname	96	15807	607.326	1
G086	G089	g__Bacteroidales_noname	102	15807	645.284	1.0625
G047	G079	g__Bacteroidales_noname	4	15807	25.3052	0.0416667
G020	G079	g__Bacteroidales_noname	45	15807	284.684	0.46875
G033	G079	g__Bacteroidales_noname	65	15807	411.21	0.677083
G094	G079	g__Bacteroidales_noname	97	15807	613.652	1.01042
G044	G079	g__Bacteroidales_noname	105	15807	664.263	1.09375
G062	G079	g__Bacteroidales_noname	95	15807	601	0.989583
G067	G079	g__Bacteroidales_noname	66	15807	417.537	0.6875
G066	G079	g__Bacteroidales_noname	58	15807	366.926	0.604167
G065	G079	g__Bacteroidales_noname	100	15807	632.631	1.04167
G056	G079	g__Bacteroidales_noname	71	15807	449.168	0.739583
G034	G079	g__Bacteroidales_noname	109	15807	689.568	1.13542
G049	G079	g__Bacteroidales_noname	99	15807	626.305	1.03125
G052	G079	g__Bacteroidales_noname	86	15807	544.063	0.895833
G035	G079	g__Bacteroidales_noname	93	15807	588.347	0.96875
G069	G079	g__Bacteroidales_noname	91	15807	575.694	0.947917
G036	G079	g__Bacteroidales_noname	76	15807	480.8	0.791667
G087	G079	g__Bacteroidales_noname	92	15807	582.021	0.958333
G013	G079	g__Bacteroidales_noname	63	15807	398.558	0.65625
G008	G079	g__Bacteroidales_noname	106	15807	670.589	1.10417
G012	G079	g__Bacteroidales_noname	87	15807	550.389	0.90625
G011	G079	g__Bacteroidales_noname	99	15807	626.305	1.03125
G001	G079	g__Bacteroidales_noname	69	15807	436.515	0.71875
G086	G079	g__Bacteroidales_noname	61	15807	385.905	0.635417
G089	G079	g__Bacteroidales_noname	87	15807	550.389	0.90625
G047	G080	g__Bacteroidales_noname	88	15807	556.715	0.916667
G020	G080	g__Bacteroidales_noname	91	15807	575.694	0.947917
G033	G080	g__Bacteroidales_noname	93	15807	588.347	0.96875
G094	G080	g__Bacteroidales_noname	111	15807	702.221	1.15625
G044	G080	g__Bacteroidales_noname	81	15807	512.431	0.84375
G062	G080	g__Bacteroidales_noname	125	15807	790.789	1.30208
G067	G080	g__Bacteroidales_noname	96	15807	607.326	1
G066	G080	g__Bacteroidales_noname	90	15807	569.368	0.9375
G065	G080	g__Bacteroidales_noname	108	15807	683.242	1.125
G056	G080	g__Bacteroidales_noname	99	15807	626.305	1.03125
G034	G080	g__Bacteroidales_noname	115	15807	727.526	1.19792
G049	G080	g__Bacteroidales_noname	115	15807	727.526	1.19792
G052	G080	g__Bacteroidales_noname	104	15807	657.936	1.08333
G035	G080	g__Bacteroidales_noname	9	15807	56.9368	0.09375
G069	G080	g__Bacteroidales_noname	105	15807	664.263	1.09375
G036	G080	g__Bacteroidales_noname	104	15807	657.936	1.08333
G087	G080	g__Bacteroidales_noname	62	15807	392.231	0.645833
G013	G080	g__Bacteroidales_noname	95	15807	601	0.989583
G008	G080	g__Bacteroidales_noname	132	15807	835.073	1.375
G012	G080	g__Bacteroidales_noname	117	15807	740.178	1.21875
G011	G080	g__Bacteroidales_noname	115	15807	727.526	1.19792
G001	G080	g__Bacteroidales_noname	95	15807	601	0.989583
G086	G080	g__Bacteroidales_noname	101	15807	638.957	1.05208
G089	G080	g__Bacteroidales_noname	3	15807	18.9789	0.03125
G079	G080	g__Bacteroidales_noname	86	15807	544.063	0.895833
G047	G031	g__Bacteroidales_noname	99	15807	626.305	1.03125
G020	G031	g__Bacteroidales_noname	113	15807	714.873	1.17708
G033	G031	g__Bacteroidales_noname	94	15807	594.673	0.979167
G094	G031	g__Bacteroidales_noname	100	15807	632.631	1.04167
G044	G031	g__Bacteroidales_noname	122	15807	771.81	1.27083
G062	G031	g__Bacteroidales_noname	4	15807	25.3052	0.0416667
G067	G031	g__Bacteroidales_noname	101	15807	638.957	1.05208
G066	G031	g__Bacteroidales_noname	93	15807	588.347	0.96875
G065	G031	g__Bacteroidales_noname	101	15807	638.957	1.05208
G056	G031	g__Bacteroidales_noname	104	15807	657.936	1.08333
G034	G031	g__Bacteroidales_noname	126	15807	797.115	1.3125
G049	G031	g__Bacteroidales_noname	98	15807	619.978	1.02083
G052	G031	g__Bacteroidales_noname	119	15807	752.831	1.23958
G035	G031	g__Bacteroidales_noname	126	15807	797.115	1.3125
G069	G031	g__Bacteroidales_noname	108	15807	683.242	1.125
G036	G031	g__Bacteroidales_noname	109	15807	689.568	1.13542
G087	G031	g__Bacteroidales_noname	111	15807	702.221	1.15625
G013	G031	g__Bacteroidales_noname	98	15807	619.978	1.02083
G008	G031	g__Bacteroidales_noname	123	15807	778.136	1.28125
G012	G031	g__Bacteroidales_noname	126	15807	797.115	1.3125
G011	G031	g__Bacteroidales_noname	98	15807	619.978	1.02083
G001	G031	g__Bacteroidales_noname	92	15807	582.021	0.958333
G086	G031	g__Bacteroidales_noname	92	15807	582.021	0.958333
G089	G031	g__Bacteroidales_noname	126	15807	797.115	1.3125
G079	G031	g__Bacteroidales_noname	97	15807	613.652	1.01042
G080	G031	g__Bacteroidales_noname	127	15807	803.442	1.32292
G047	G005	g__Bacteroidales_noname	75	15807	474.473	0.78125
G020	G005	g__Bacteroidales_noname	74	15807	468.147	0.770833
G033	G005	g__Bacteroidales_noname	18	15807	113.874	0.1875
G094	G005	g__Bacteroidales_noname	102	15807	645.284	1.0625
G044	G005	g__Bacteroidales_noname	96	15807	607.326	1
G062	G005	g__Bacteroidales_noname	98	15807	619.978	1.02083
G067	G005	g__Bacteroidales_noname	69	15807	436.515	0.71875
G066	G005	g__Bacteroidales_noname	43	15807	272.031	0.447917
G065	G005	g__Bacteroidales_noname	115	15807	727.526	1.19792
G056	G005	g__Bacteroidales_noname	40	15807	253.052	0.416667
G034	G005	g__Bacteroidales_noname	117	15807	740.178	1.21875
G049	G005	g__Bacteroidales_noname	104	15807	657.936	1.08333
G052	G005	g__Bacteroidales_noname	73	15807	461.821	0.760417
G035	G005	g__Bacteroidales_noname	100	15807	632.631	1.04167
G069	G005	g__Bacteroidales_noname	106	15807	670.589	1.10417
G036	G005	g__Bacteroidales_noname	45	15807	284.684	0.46875
G087	G005	g__Bacteroidales_noname	107	15807	676.915	1.11458
G013	G005	g__Bacteroidales_noname	32	15807	202.442	0.333333
G008	G005	g__Bacteroidales_noname	95	15807	601	0.989583
G012	G005	g__Bacteroidales_noname	110	15807	695.894	1.14583
G011	G005	g__Bacteroidales_noname	104	15807	657.936	1.08333
G001	G005	g__Bacteroidales_noname	54	15807	341.621	0.5625
G086	G005	g__Bacteroidales_noname	34	15807	215.095	0.354167
G089	G005	g__Bacteroidales_noname	108	15807	683.242	1.125
G079	G005	g__Bacteroidales_noname	73	15807	461.821	0.760417
G080	G005	g__Bacteroidales_noname	107	15807	676.915	1.11458
G031	G005	g__Bacteroidales_noname	98	15807	619.978	1.02083
G047	G028	g__Bacteroidales_noname	102	15807	645.284	1.0625
G020	G028	g__Bacteroidales_noname	116	15807	733.852	1.20833
G033	G028	g__Bacteroidales_noname	103	15807	651.61	1.07292
G094	G028	g__Bacteroidales_noname	93	15807	588.347	0.96875
G044	G028	g__Bacteroidales_noname	109	15807	689.568	1.13542
G062	G028	g__Bacteroidales_noname	105	15807	664.263	1.09375
G067	G028	g__Bacteroidales_noname	112	15807	708.547	1.16667
G066	G028	g__Bacteroidales_noname	106	15807	670.589	1.10417
G065	G028	g__Bacteroidales_noname	128	15807	809.768	1.33333
G056	G028	g__Bacteroidales_noname	103	15807	651.61	1.07292
G034	G028	g__Bacteroidales_noname	122	15807	771.81	1.27083
G049	G028	g__Bacteroidales_noname	95	15807	601	0.989583
G052	G028	g__Bacteroidales_noname	108	15807	683.242	1.125
G035	G028	g__Bacteroidales_noname	121	15807	765.484	1.26042
G069	G028	g__Bacteroidales_noname	87	15807	550.389	0.90625
G036	G028	g__Bacteroidales_noname	108	15807	683.242	1.125
G087	G028	g__Bacteroidales_noname	130	15807	822.42	1.35417
G013	G028	g__Bacteroidales_noname	101	15807	638.957	1.05208
G008	G028	g__Bacteroidales_noname	110	15807	695.894	1.14583
G012	G028	g__Bacteroidales_noname	119	15807	752.831	1.23958
G011	G028	g__Bacteroidales_noname	95	15807	601	0.989583
G001	G028	g__Bacteroidales_noname	105	15807	664.263	1.09375
G086	G028	g__Bacteroidales_noname	107	15807	676.915	1.11458
G089	G028	g__Bacteroidales_noname	119	15807	752.831	1.23958
G079	G028	g__Bacteroidales_noname	100	15807	632.631	1.04167
G080	G028	g__Bacteroidales_noname	122	15807	771.81	1.27083
G031	G028	g__Bacteroidales_noname	109	15807	689.568	1.13542
G005	G028	g__Bacteroidales_noname	113	15807	714.873	1.17708
G047	G024	g__Bacteroidales_noname	88	15807	556.715	0.916667
G020	G024	g__Bacteroidales_noname	91	15807	575.694	0.947917
G033	G024	g__Bacteroidales_noname	93	15807	588.347	0.96875
G094	G024	g__Bacteroidales_noname	111	15807	702.221	1.15625
G044	G024	g__Bacteroidales_noname	79	15807	499.779	0.822917
G062	G024	g__Bacteroidales_noname	125	15807	790.789	1.30208
G067	G024	g__Bacteroidales_noname	94	15807	594.673	0.979167
G066	G024	g__Bacteroidales_noname	90	15807	569.368	0.9375
G065	G024	g__Bacteroidales_noname	108	15807	683.242	1.125
G056	G024	g__Bacteroidales_noname	99	15807	626.305	1.03125
G034	G024	g__Bacteroidales_noname	113	15807	714.873	1.17708
G049	G024	g__Bacteroidales_noname	113	15807	714.873	1.17708
G052	G024	g__Bacteroidales_noname	102	15807	645.284	1.0625
G035	G024	g__Bacteroidales_noname	7	15807	44.2842	0.0729167
G069	G024	g__Bacteroidales_noname	103	15807	651.61	1.07292
G036	G024	g__Bacteroidales_noname	104	15807	657.936	1.08333
G087	G024	g__Bacteroidales_noname	62	15807	392.231	0.645833
G013	G024	g__Bacteroidales_noname	95	15807	601	0.989583
G008	G024	g__Bacteroidales_noname	130	15807	822.42	1.35417
G012	G024	g__Bacteroidales_noname	115	15807	727.526	1.19792
G011	G024	g__Bacteroidales_noname	113	15807	714.873	1.17708
G001	G024	g__Bacteroidales_noname	95	15807	601	0.989583
G086	G024	g__Bacteroidales_noname	101	15807	638.957	1.05208
G089	G024	g__Bacteroidales_noname	1	15807	6.32631	0.0104167
G079	G024	g__Bacteroidales_noname	86	15807	544.063	0.895833
G080	G024	g__Bacteroidales_noname	2	15807	12.6526	0.0208333
G031	G024	g__Bacteroidales_noname	127	15807	803.442	1.32292
G005	G024	g__Bacteroidales_noname	107	15807	676.915	1.11458
G028	G024	g__Bacteroidales_noname	120	15807	759.157	1.25
G047	G025	g__Bacteroidales_noname	2	15807	12.6526	0.0208333
G020	G025	g__Bacteroidales_noname	47	15807	297.337	0.489583
G033	G025	g__Bacteroidales_noname	67	15807	423.863	0.697917
G094	G025	g__Bacteroidales_noname	95	15807	601	0.989583
G044	G025	g__Bacteroidales_noname	107	15807	676.915	1.11458
G062	G025	g__Bacteroidales_noname	97	15807	613.652	1.01042
G067	G025	g__Bacteroidales_noname	68	15807	430.189	0.708333
G066	G025	g__Bacteroidales_noname	60	15807	379.579	0.625
G065	G025	g__Bacteroidales_noname	98	15807	619.978	1.02083
G056	G025	g__Bacteroidales_noname	73	15807	461.821	0.760417
G034	G025	g__Bacteroidales_noname	111	15807	702.221	1.15625
G049	G025	g__Bacteroidales_noname	97	15807	613.652	1.01042
G052	G025	g__Bacteroidales_noname	88	15807	556.715	0.916667
G035	G025	g__Bacteroidales_noname	95	15807	601	0.989583
G069	G025	g__Bacteroidales_noname	91	15807	575.694	0.947917
G036	G025	g__Bacteroidales_noname	78	15807	493.452	0.8125
G087	G025	g__Bacteroidales_noname	94	15807	594.673	0.979167
G013	G025	g__Bacteroidales_noname	65	15807	411.21	0.677083
G008	G025	g__Bacteroidales_noname	106	15807	670.589	1.10417
G012	G025	g__Bacteroidales_noname	87	15807	550.389	0.90625
G011	G025	g__Bacteroidales_noname	97	15807	613.652	1.01042
G001	G025	g__Bacteroidales_noname	71	15807	449.168	0.739583
G086	G025	g__Bacteroidales_noname	63	15807	398.558	0.65625
G089	G025	g__Bacteroidales_noname	89	15807	563.042	0.927083
G079	G025	g__Bacteroidales_noname	2	15807	12.6526	0.0208333
G080	G025	g__Bacteroidales_noname	88	15807	556.715	0.916667
G031	G025	g__Bacteroidales_noname	99	15807	626.305	1.03125
G005	G025	g__Bacteroidales_noname	75	15807	474.473	0.78125
G028	G025	g__Bacteroidales_noname	102	15807	645.284	1.0625
G024	G025	g__Bacteroidales_noname	88	15807	556.715	0.916667
G047	G093	g__Bacteroidales_noname	59	15807	373.252	0.614583
G020	G093	g__Bacteroidales_noname	78	15807	493.452	0.8125
G033	G093	g__Bacteroidales_noname	60	15807	379.579	0.625
G094	G093	g__Bacteroidales_noname	92	15807	582.021	0.958333
G044	G093	g__Bacteroidales_noname	90	15807	569.368	0.9375
G062	G093	g__Bacteroidales_noname	88	15807	556.715	0.916667
G067	G093	g__Bacteroidales_noname	87	15807	550.389	0.90625
G066	G093	g__Bacteroidales_noname	81	15807	512.431	0.84375
G065	G093	g__Bacteroidales_noname	113	15807	714.873	1.17708
G056	G093	g__Bacteroidales_noname	80	15807	506.105	0.833333
G034	G093	g__Bacteroidales_noname	107	15807	676.915	1.11458
G049	G093	g__Bacteroidales_noname	92	15807	582.021	0.958333
G052	G093	g__Bacteroidales_noname	95	15807	601	0.989583
G035	G093	g__Bacteroidales_noname	110	15807	695.894	1.14583
G069	G093	g__Bacteroidales_noname	82	15807	518.758	0.854167
G036	G093	g__Bacteroidales_noname	85	15807	537.736	0.885417
G087	G093	g__Bacteroidales_noname	103	15807	651.61	1.07292
G013	G093	g__Bacteroidales_noname	68	15807	430.189	0.708333
G008	G093	g__Bacteroidales_noname	98	15807	619.978	1.02083
G012	G093	g__Bacteroidales_noname	95	15807	601	0.989583
G011	G093	g__Bacteroidales_noname	92	15807	582.021	0.958333
G001	G093	g__Bacteroidales_noname	84	15807	531.41	0.875
G086	G093	g__Bacteroidales_noname	64	15807	404.884	0.666667
G089	G093	g__Bacteroidales_noname	104	15807	657.936	1.08333
G079	G093	g__Bacteroidales_noname	55	15807	347.947	0.572917
G080	G093	g__Bacteroidales_noname	105	15807	664.263	1.09375
G031	G093	g__Bacteroidales_noname	90	15807	569.368	0.9375
G005	G093	g__Bacteroidales_noname	72	15807	455.494	0.75
G028	G093	g__Bacteroidales_noname	82	15807	518.758	0.854167
G024	G093	g__Bacteroidales_noname	103	15807	651.61	1.07292
G025	G093	g__Bacteroidales_noname	57	15807	360.6	0.59375
G047	G095	g__Bacteroidales_noname	79	15807	499.779	0.822917
G020	G095	g__Bacteroidales_noname	101	15807	638.957	1.05208
G033	G095	g__Bacteroidales_noname	98	15807	619.978	1.02083
G094	G095	g__Bacteroidales_noname	110	15807	695.894	1.14583
G044	G095	g__Bacteroidales_noname	118	15807	746.505	1.22917
G062	G095	g__Bacteroidales_noname	114	15807	721.199	1.1875
G067	G095	g__Bacteroidales_noname	99	15807	626.305	1.03125
G066	G095	g__Bacteroidales_noname	93	15807	588.347	0.96875
G065	G095	g__Bacteroidales_noname	109	15807	689.568	1.13542
G056	G095	g__Bacteroidales_noname	104	15807	657.936	1.08333
G034	G095	g__Bacteroidales_noname	126	15807	797.115	1.3125
G049	G095	g__Bacteroidales_noname	112	15807	708.547	1.16667
G052	G095	g__Bacteroidales_noname	105	15807	664.263	1.09375
G035	G095	g__Bacteroidales_noname	108	15807	683.242	1.125
G069	G095	g__Bacteroidales_noname	108	15807	683.242	1.125
G036	G095	g__Bacteroidales_noname	109	15807	689.568	1.13542
G087	G095	g__Bacteroidales_noname	111	15807	702.221	1.15625
G013	G095	g__Bacteroidales_noname	104	15807	657.936	1.08333
G008	G095	g__Bacteroidales_noname	106	15807	670.589	1.10417
G012	G095	g__Bacteroidales_noname	107	15807	676.915	1.11458
G011	G095	g__Bacteroidales_noname	112	15807	708.547	1.16667
G001	G095	g__Bacteroidales_noname	102	15807	645.284	1.0625
G086	G095	g__Bacteroidales_noname	98	15807	619.978	1.02083
G089	G095	g__Bacteroidales_noname	106	15807	670.589	1.10417
G079	G095	g__Bacteroidales_noname	79	15807	499.779	0.822917
G080	G095	g__Bacteroidales_noname	109	15807	689.568	1.13542
G031	G095	g__Bacteroidales_noname	116	15807	733.852	1.20833
G005	G095	g__Bacteroidales_noname	98	15807	619.978	1.02083
G028	G095	g__Bacteroidales_noname	114	15807	721.199	1.1875
G024	G095	g__Bacteroidales_noname	107	15807	676.915	1.11458
G025	G095	g__Bacteroidales_noname	79	15807	499.779	0.822917
G093	G095	g__Bacteroidales_noname	94	15807	594.673	0.979167
G047	G017	g__Bacteroidales_noname	63	15807	398.558	0.65625
G020	G017	g__Bacteroidales_noname	69	15807	436.515	0.71875
G033	G017	g__Bacteroidales_noname	58	15807	366.926	0.604167
G094	G017	g__Bacteroidales_noname	98	15807	619.978	1.02083
G044	G017	g__Bacteroidales_noname	80	15807	506.105	0.833333
G062	G017	g__Bacteroidales_noname	100	15807	632.631	1.04167
G067	G017	g__Bacteroidales_noname	83	15807	525.084	0.864583
G066	G017	g__Bacteroidales_noname	71	15807	449.168	0.739583
G065	G017	g__Bacteroidales_noname	113	15807	714.873	1.17708
G056	G017	g__Bacteroidales_noname	60	15807	379.579	0.625
G034	G017	g__Bacteroidales_noname	108	15807	683.242	1.125
G049	G017	g__Bacteroidales_noname	100	15807	632.631	1.04167
G052	G017	g__Bacteroidales_noname	81	15807	512.431	0.84375
G035	G017	g__Bacteroidales_noname	108	15807	683.242	1.125
G069	G017	g__Bacteroidales_noname	104	15807	657.936	1.08333
G036	G017	g__Bacteroidales_noname	65	15807	411.21	0.677083
G087	G017	g__Bacteroidales_noname	109	15807	689.568	1.13542
G013	G017	g__Bacteroidales_noname	62	15807	392.231	0.645833
G008	G017	g__Bacteroidales_noname	112	15807	708.547	1.16667
G012	G017	g__Bacteroidales_noname	103	15807	651.61	1.07292
G011	G017	g__Bacteroidales_noname	100	15807	632.631	1.04167
G001	G017	g__Bacteroidales_noname	78	15807	493.452	0.8125
G086	G017	g__Bacteroidales_noname	62	15807	392.231	0.645833
G089	G017	g__Bacteroidales_noname	102	15807	645.284	1.0625
G079	G017	g__Bacteroidales_noname	61	15807	385.905	0.635417
G080	G017	g__Bacteroidales_noname	101	15807	638.957	1.05208
G031	G017	g__Bacteroidales_noname	102	15807	645.284	1.0625
G005	G017	g__Bacteroidales_noname	66	15807	417.537	0.6875
G028	G017	g__Bacteroidales_noname	96	15807	607.326	1
G024	G017	g__Bacteroidales_noname	101	15807	638.957	1.05208
G025	G017	g__Bacteroidales_noname	63	15807	398.558	0.65625
G093	G017	g__Bacteroidales_noname	48	15807	303.663	0.5
G095	G017	g__Bacteroidales_noname	106	15807	670.589	1.10417
G047	G053	g__Bacteroidales_noname	62	15807	392.231	0.645833
G020	G053	g__Bacteroidales_noname	67	15807	423.863	0.697917
G033	G053	g__Bacteroidales_noname	25	15807	158.158	0.260417
G094	G053	g__Bacteroidales_noname	91	15807	575.694	0.947917
G044	G053	g__Bacteroidales_noname	89	15807	563.042	0.927083
G062	G053	g__Bacteroidales_noname	99	15807	626.305	1.03125
G067	G053	g__Bacteroidales_noname	50	15807	316.316	0.520833
G066	G053	g__Bacteroidales_noname	24	15807	151.831	0.25
G065	G053	g__Bacteroidales_noname	110	15807	695.894	1.14583
G056	G053	g__Bacteroidales_noname	29	15807	183.463	0.302083
G034	G053	g__Bacteroidales_noname	102	15807	645.284	1.0625
G049	G053	g__Bacteroidales_noname	97	15807	613.652	1.01042
G052	G053	g__Bacteroidales_noname	88	15807	556.715	0.916667
G035	G053	g__Bacteroidales_noname	103	15807	651.61	1.07292
G069	G053	g__Bacteroidales_noname	101	15807	638.957	1.05208
G036	G053	g__Bacteroidales_noname	34	15807	215.095	0.354167
G087	G053	g__Bacteroidales_noname	98	15807	619.978	1.02083
G013	G053	g__Bacteroidales_noname	3	15807	18.9789	0.03125
G008	G053	g__Bacteroidales_noname	88	15807	556.715	0.916667
G012	G053	g__Bacteroidales_noname	103	15807	651.61	1.07292
G011	G053	g__Bacteroidales_noname	97	15807	613.652	1.01042
G001	G053	g__Bacteroidales_noname	37	15807	234.074	0.385417
G086	G053	g__Bacteroidales_noname	19	15807	120.2	0.197917
G089	G053	g__Bacteroidales_noname	97	15807	613.652	1.01042
G079	G053	g__Bacteroidales_noname	60	15807	379.579	0.625
G080	G053	g__Bacteroidales_noname	96	15807	607.326	1
G031	G053	g__Bacteroidales_noname	101	15807	638.957	1.05208
G005	G053	g__Bacteroidales_noname	31	15807	196.116	0.322917
G028	G053	g__Bacteroidales_noname	104	15807	657.936	1.08333
G024	G053	g__Bacteroidales_noname	96	15807	607.326	1
G025	G053	g__Bacteroidales_noname	62	15807	392.231	0.645833
G093	G053	g__Bacteroidales_noname	69	15807	436.515	0.71875
G095	G053	g__Bacteroidales_noname	101	15807	638.957	1.05208
G017	G053	g__Bacteroidales_noname	63	15807	398.558	0.65625
G047	G037	g__Bacteroidales_noname	85	15807	537.736	0.885417
G020	G037	g__Bacteroidales_noname	106	15807	670.589	1.10417
G033	G037	g__Bacteroidales_noname	98	15807	619.978	1.02083
G094	G037	g__Bacteroidales_noname	114	15807	721.199	1.1875
G044	G037	g__Bacteroidales_noname	120	15807	759.157	1.25
G062	G037	g__Bacteroidales_noname	120	15807	759.157	1.25
G067	G037	g__Bacteroidales_noname	99	15807	626.305	1.03125
G066	G037	g__Bacteroidales_noname	93	15807	588.347	0.96875
G065	G037	g__Bacteroidales_noname	129	15807	816.094	1.34375
G056	G037	g__Bacteroidales_noname	102	15807	645.284	1.0625
G034	G037	g__Bacteroidales_noname	130	15807	822.42	1.35417
G049	G037	g__Bacteroidales_noname	114	15807	721.199	1.1875
G052	G037	g__Bacteroidales_noname	115	15807	727.526	1.19792
G035	G037	g__Bacteroidales_noname	128	15807	809.768	1.33333
G069	G037	g__Bacteroidales_noname	112	15807	708.547	1.16667
G036	G037	g__Bacteroidales_noname	107	15807	676.915	1.11458
G087	G037	g__Bacteroidales_noname	125	15807	790.789	1.30208
G013	G037	g__Bacteroidales_noname	100	15807	632.631	1.04167
G008	G037	g__Bacteroidales_noname	119	15807	752.831	1.23958
G012	G037	g__Bacteroidales_noname	38	15807	240.4	0.395833
G011	G037	g__Bacteroidales_noname	114	15807	721.199	1.1875
G001	G037	g__Bacteroidales_noname	94	15807	594.673	0.979167
G086	G037	g__Bacteroidales_noname	100	15807	632.631	1.04167
G089	G037	g__Bacteroidales_noname	124	15807	784.463	1.29167
G079	G037	g__Bacteroidales_noname	85	15807	537.736	0.885417
G080	G037	g__Bacteroidales_noname	127	15807	803.442	1.32292
G031	G037	g__Bacteroidales_noname	122	15807	771.81	1.27083
G005	G037	g__Bacteroidales_noname	106	15807	670.589	1.10417
G028	G037	g__Bacteroidales_noname	113	15807	714.873	1.17708
G024	G037	g__Bacteroidales_noname	125	15807	790.789	1.30208
G025	G037	g__Bacteroidales_noname	85	15807	537.736	0.885417
G093	G037	g__Bacteroidales_noname	96	15807	607.326	1
G095	G037	g__Bacteroidales_noname	114	15807	721.199	1.1875
G017	G037	g__Bacteroidales_noname	108	15807	683.242	1.125
G053	G037	g__Bacteroidales_noname	101	15807	638.957	1.05208
G047	G038	g__Bacteroidales_noname	64	15807	404.884	0.666667
G020	G038	g__Bacteroidales_noname	67	15807	423.863	0.697917
G033	G038	g__Bacteroidales_noname	37	15807	234.074	0.385417
G094	G038	g__Bacteroidales_noname	91	15807	575.694	0.947917
G044	G038	g__Bacteroidales_noname	93	15807	588.347	0.96875
G062	G038	g__Bacteroidales_noname	95	15807	601	0.989583
G067	G038	g__Bacteroidales_noname	24	15807	151.831	0.25
G066	G038	g__Bacteroidales_noname	6	15807	37.9579	0.0625
G065	G038	g__Bacteroidales_noname	102	15807	645.284	1.0625
G056	G038	g__Bacteroidales_noname	39	15807	246.726	0.40625
G034	G038	g__Bacteroidales_noname	115	15807	727.526	1.19792
G049	G038	g__Bacteroidales_noname	95	15807	601	0.989583
G052	G038	g__Bacteroidales_noname	92	15807	582.021	0.958333
G035	G038	g__Bacteroidales_noname	99	15807	626.305	1.03125
G069	G038	g__Bacteroidales_noname	105	15807	664.263	1.09375
G036	G038	g__Bacteroidales_noname	42	15807	265.705	0.4375
G087	G038	g__Bacteroidales_noname	102	15807	645.284	1.0625
G013	G038	g__Bacteroidales_noname	33	15807	208.768	0.34375
G008	G038	g__Bacteroidales_noname	92	15807	582.021	0.958333
G012	G038	g__Bacteroidales_noname	97	15807	613.652	1.01042
G011	G038	g__Bacteroidales_noname	95	15807	601	0.989583
G001	G038	g__Bacteroidales_noname	19	15807	120.2	0.197917
G086	G038	g__Bacteroidales_noname	43	15807	272.031	0.447917
G089	G038	g__Bacteroidales_noname	93	15807	588.347	0.96875
G079	G038	g__Bacteroidales_noname	62	15807	392.231	0.645833
G080	G038	g__Bacteroidales_noname	92	15807	582.021	0.958333
G031	G038	g__Bacteroidales_noname	97	15807	613.652	1.01042
G005	G038	g__Bacteroidales_noname	47	15807	297.337	0.489583
G028	G038	g__Bacteroidales_noname	112	15807	708.547	1.16667
G024	G038	g__Bacteroidales_noname	92	15807	582.021	0.958333
G025	G038	g__Bacteroidales_noname	64	15807	404.884	0.666667
G093	G038	g__Bacteroidales_noname	83	15807	525.084	0.864583
G095	G038	g__Bacteroidales_noname	93	15807	588.347	0.96875
G017	G038	g__Bacteroidales_noname	75	15807	474.473	0.78125
G053	G038	g__Bacteroidales_noname	30	15807	189.789	0.3125
G037	G038	g__Bacteroidales_noname	93	15807	588.347	0.96875
G047	G006	g__Bacteroidales_noname	11	15807	69.5894	0.114583
G020	G006	g__Bacteroidales_noname	48	15807	303.663	0.5
G033	G006	g__Bacteroidales_noname	68	15807	430.189	0.708333
G094	G006	g__Bacteroidales_noname	100	15807	632.631	1.04167
G044	G006	g__Bacteroidales_noname	106	15807	670.589	1.10417
G062	G006	g__Bacteroidales_noname	96	15807	607.326	1
G067	G006	g__Bacteroidales_noname	65	15807	411.21	0.677083
G066	G006	g__Bacteroidales_noname	61	15807	385.905	0.635417
G065	G006	g__Bacteroidales_noname	103	15807	651.61	1.07292
G056	G006	g__Bacteroidales_noname	74	15807	468.147	0.770833
G034	G006	g__Bacteroidales_noname	112	15807	708.547	1.16667
G049	G006	g__Bacteroidales_noname	102	15807	645.284	1.0625
G052	G006	g__Bacteroidales_noname	91	15807	575.694	0.947917
G035	G006	g__Bacteroidales_noname	94	15807	594.673	0.979167
G069	G006	g__Bacteroidales_noname	96	15807	607.326	1
G036	G006	g__Bacteroidales_noname	77	15807	487.126	0.802083
G087	G006	g__Bacteroidales_noname	95	15807	601	0.989583
G013	G006	g__Bacteroidales_noname	66	15807	417.537	0.6875
G008	G006	g__Bacteroidales_noname	105	15807	664.263	1.09375
G012	G006	g__Bacteroidales_noname	86	15807	544.063	0.895833
G011	G006	g__Bacteroidales_noname	102	15807	645.284	1.0625
G001	G006	g__Bacteroidales_noname	72	15807	455.494	0.75
G086	G006	g__Bacteroidales_noname	64	15807	404.884	0.666667
G089	G006	g__Bacteroidales_noname	88	15807	556.715	0.916667
G079	G006	g__Bacteroidales_noname	7	15807	44.2842	0.0729167
G080	G006	g__Bacteroidales_noname	87	15807	550.389	0.90625
G031	G006	g__Bacteroidales_noname	98	15807	619.978	1.02083
G005	G006	g__Bacteroidales_noname	76	15807	480.8	0.791667
G028	G006	g__Bacteroidales_noname	105	15807	664.263	1.09375
G024	G006	g__Bacteroidales_noname	87	15807	550.389	0.90625
G025	G006	g__Bacteroidales_noname	9	15807	56.9368	0.09375
G093	G006	g__Bacteroidales_noname	62	15807	392.231	0.645833
G095	G006	g__Bacteroidales_noname	80	15807	506.105	0.833333
G017	G006	g__Bacteroidales_noname	68	15807	430.189	0.708333
G053	G006	g__Bacteroidales_noname	63	15807	398.558	0.65625
G037	G006	g__Bacteroidales_noname	88	15807	556.715	0.916667
G038	G006	g__Bacteroidales_noname	61	15807	385.905	0.635417
G047	G041	g__Bacteroidales_noname	86	15807	544.063	0.895833
G020	G041	g__Bacteroidales_noname	107	15807	676.915	1.11458
G033	G041	g__Bacteroidales_noname	99	15807	626.305	1.03125
G094	G041	g__Bacteroidales_noname	115	15807	727.526	1.19792
G044	G041	g__Bacteroidales_noname	121	15807	765.484	1.26042
G062	G041	g__Bacteroidales_noname	121	15807	765.484	1.26042
G067	G041	g__Bacteroidales_noname	100	15807	632.631	1.04167
G066	G041	g__Bacteroidales_noname	94	15807	594.673	0.979167
G065	G041	g__Bacteroidales_noname	130	15807	822.42	1.35417
G056	G041	g__Bacteroidales_noname	103	15807	651.61	1.07292
G034	G041	g__Bacteroidales_noname	131	15807	828.747	1.36458
G049	G041	g__Bacteroidales_noname	115	15807	727.526	1.19792
G052	G041	g__Bacteroidales_noname	116	15807	733.852	1.20833
G035	G041	g__Bacteroidales_noname	129	15807	816.094	1.34375
G069	G041	g__Bacteroidales_noname	113	15807	714.873	1.17708
G036	G041	g__Bacteroidales_noname	108	15807	683.242	1.125
G087	G041	g__Bacteroidales_noname	126	15807	797.115	1.3125
G013	G041	g__Bacteroidales_noname	101	15807	638.957	1.05208
G008	G041	g__Bacteroidales_noname	120	15807	759.157	1.25
G012	G041	g__Bacteroidales_noname	39	15807	246.726	0.40625
G011	G041	g__Bacteroidales_noname	115	15807	727.526	1.19792
G001	G041	g__Bacteroidales_noname	95	15807	601	0.989583
G086	G041	g__Bacteroidales_noname	101	15807	638.957	1.05208
G089	G041	g__Bacteroidales_noname	125	15807	790.789	1.30208
G079	G041	g__Bacteroidales_noname	86	15807	544.063	0.895833
G080	G041	g__Bacteroidales_noname	128	15807	809.768	1.33333
G031	G041	g__Bacteroidales_noname	123	15807	778.136	1.28125
G005	G041	g__Bacteroidales_noname	107	15807	676.915	1.11458
G028	G041	g__Bacteroidales_noname	114	15807	721.199	1.1875
G024	G041	g__Bacteroidales_noname	126	15807	797.115	1.3125
G025	G041	g__Bacteroidales_noname	86	15807	544.063	0.895833
G093	G041	g__Bacteroidales_noname	97	15807	613.652	1.01042
G095	G041	g__Bacteroidales_noname	115	15807	727.526	1.19792
G017	G041	g__Bacteroidales_noname	109	15807	689.568	1.13542
G053	G041	g__Bacteroidales_noname	102	15807	645.284	1.0625
G037	G041	g__Bacteroidales_noname	1	15807	6.32631	0.0104167
G038	G041	g__Bacteroidales_noname	94	15807	594.673	0.979167
G006	G041	g__Bacteroidales_noname	89	15807	563.042	0.927083
G047	G040	g__Bacteroidales_noname	86	15807	544.063	0.895833
G020	G040	g__Bacteroidales_noname	107	15807	676.915	1.11458
G033	G040	g__Bacteroidales_noname	99	15807	626.305	1.03125
G094	G040	g__Bacteroidales_noname	115	15807	727.526	1.19792
G044	G040	g__Bacteroidales_noname	121	15807	765.484	1.26042
G062	G040	g__Bacteroidales_noname	121	15807	765.484	1.26042
G067	G040	g__Bacteroidales_noname	100	15807	632.631	1.04167
G066	G040	g__Bacteroidales_noname	94	15807	594.673	0.979167
G065	G040	g__Bacteroidales_noname	130	15807	822.42	1.35417
G056	G040	g__Bacteroidales_noname	103	15807	651.61	1.07292
G034	G040	g__Bacteroidales_noname	131	15807	828.747	1.36458
G049	G040	g__Bacteroidales_noname	115	15807	727.526	1.19792
G052	G040	g__Bacteroidales_noname	116	15807	733.852	1.20833
G035	G040	g__Bacteroidales_noname	129	15807	816.094	1.34375
G069	G040	g__Bacteroidales_noname	113	15807	714.873	1.17708
G036	G040	g__Bacteroidales_noname	108	15807	683.242	1.125
G087	G040	g__Bacteroidales_noname	126	15807	797.115	1.3125
G013	G040	g__Bacteroidales_noname	101	15807	638.957	1.05208
G008	G040	g__Bacteroidales_noname	120	15807	759.157	1.25
G012	G040	g__Bacteroidales_noname	39	15807	246.726	0.40625
G011	G040	g__Bacteroidales_noname	115	15807	727.526	1.19792
G001	G040	g__Bacteroidales_noname	95	15807	601	0.989583
G086	G040	g__Bacteroidales_noname	101	15807	638.957	1.05208
G089	G040	g__Bacteroidales_noname	125	15807	790.789	1.30208
G079	G040	g__Bacteroidales_noname	86	15807	544.063	0.895833
G080	G040	g__Bacteroidales_noname	128	15807	809.768	1.33333
G031	G040	g__Bacteroidales_noname	123	15807	778.136	1.28125
G005	G040	g__Bacteroidales_noname	107	15807	676.915	1.11458
G028	G040	g__Bacteroidales_noname	114	15807	721.199	1.1875
G024	G040	g__Bacteroidales_noname	126	15807	797.115	1.3125
G025	G040	g__Bacteroidales_noname	86	15807	544.063	0.895833
G093	G040	g__Bacteroidales_noname	97	15807	613.652	1.01042
G095	G040	g__Bacteroidales_noname	115	15807	727.526	1.19792
G017	G040	g__Bacteroidales_noname	109	15807	689.568	1.13542
G053	G040	g__Bacteroidales_noname	102	15807	645.284	1.0625
G037	G040	g__Bacteroidales_noname	1	15807	6.32631	0.0104167
G038	G040	g__Bacteroidales_noname	94	15807	594.673	0.979167
G006	G040	g__Bacteroidales_noname	89	15807	563.042	0.927083
G041	G040	g__Bacteroidales_noname	2	15807	12.6526	0.0208333
G047	G060	g__Bacteroidales_noname	60	15807	379.579	0.625
G020	G060	g__Bacteroidales_noname	67	15807	423.863	0.697917
G033	G060	g__Bacteroidales_noname	27	15807	170.81	0.28125
G094	G060	g__Bacteroidales_noname	97	15807	613.652	1.01042
G044	G060	g__Bacteroidales_noname	89	15807	563.042	0.927083
G062	G060	g__Bacteroidales_noname	99	15807	626.305	1.03125
G067	G060	g__Bacteroidales_noname	50	15807	316.316	0.520833
G066	G060	g__Bacteroidales_noname	30	15807	189.789	0.3125
G065	G060	g__Bacteroidales_noname	104	15807	657.936	1.08333
G056	G060	g__Bacteroidales_noname	33	15807	208.768	0.34375
G034	G060	g__Bacteroidales_noname	102	15807	645.284	1.0625
G049	G060	g__Bacteroidales_noname	103	15807	651.61	1.07292
G052	G060	g__Bacteroidales_noname	78	15807	493.452	0.8125
G035	G060	g__Bacteroidales_noname	91	15807	575.694	0.947917
G069	G060	g__Bacteroidales_noname	99	15807	626.305	1.03125
G036	G060	g__Bacteroidales_noname	36	15807	227.747	0.375
G087	G060	g__Bacteroidales_noname	94	15807	594.673	0.979167
G013	G060	g__Bacteroidales_noname	21	15807	132.853	0.21875
G008	G060	g__Bacteroidales_noname	90	15807	569.368	0.9375
G012	G060	g__Bacteroidales_noname	93	15807	588.347	0.96875
G011	G060	g__Bacteroidales_noname	103	15807	651.61	1.07292
G001	G060	g__Bacteroidales_noname	43	15807	272.031	0.447917
G086	G060	g__Bacteroidales_noname	31	15807	196.116	0.322917
G089	G060	g__Bacteroidales_noname	85	15807	537.736	0.885417
G079	G060	g__Bacteroidales_noname	58	15807	366.926	0.604167
G080	G060	g__Bacteroidales_noname	84	15807	531.41	0.875
G031	G060	g__Bacteroidales_noname	101	15807	638.957	1.05208
G005	G060	g__Bacteroidales_noname	33	15807	208.768	0.34375
G028	G060	g__Bacteroidales_noname	102	15807	645.284	1.0625
G024	G060	g__Bacteroidales_noname	84	15807	531.41	0.875
G025	G060	g__Bacteroidales_noname	60	15807	379.579	0.625
G093	G060	g__Bacteroidales_noname	71	15807	449.168	0.739583
G095	G060	g__Bacteroidales_noname	95	15807	601	0.989583
G017	G060	g__Bacteroidales_noname	67	15807	423.863	0.697917
G053	G060	g__Bacteroidales_noname	18	15807	113.874	0.1875
G037	G060	g__Bacteroidales_noname	97	15807	613.652	1.01042
G038	G060	g__Bacteroidales_noname	28	15807	177.137	0.291667
G006	G060	g__Bacteroidales_noname	57	15807	360.6	0.59375
G041	G060	g__Bacteroidales_noname	98	15807	619.978	1.02083
G040	G060	g__Bacteroidales_noname	98	15807	619.978	1.02083
G047	G061	g__Bacteroidales_noname	99	15807	626.305	1.03125
G020	G061	g__Bacteroidales_noname	103	15807	651.61	1.07292
G033	G061	g__Bacteroidales_noname	92	15807	582.021	0.958333
G094	G061	g__Bacteroidales_noname	32	15807	202.442	0.333333
G044	G061	g__Bacteroidales_noname	108	15807	683.242	1.125
G062	G061	g__Bacteroidales_noname	96	15807	607.326	1
G067	G061	g__Bacteroidales_noname	97	15807	613.652	1.01042
G066	G061	g__Bacteroidales_noname	93	15807	588.347	0.96875
G065	G061	g__Bacteroidales_noname	95	15807	601	0.989583
G056	G061	g__Bacteroidales_noname	98	15807	619.978	1.02083
G034	G061	g__Bacteroidales_noname	134	15807	847.726	1.39583
G049	G061	g__Bacteroidales_noname	32	15807	202.442	0.333333
G052	G061	g__Bacteroidales_noname	105	15807	664.263	1.09375
G035	G061	g__Bacteroidales_noname	110	15807	695.894	1.14583
G069	G061	g__Bacteroidales_noname	96	15807	607.326	1
G036	G061	g__Bacteroidales_noname	103	15807	651.61	1.07292
G087	G061	g__Bacteroidales_noname	115	15807	727.526	1.19792
G013	G061	g__Bacteroidales_noname	96	15807	607.326	1
G008	G061	g__Bacteroidales_noname	113	15807	714.873	1.17708
G012	G061	g__Bacteroidales_noname	126	15807	797.115	1.3125
G011	G061	g__Bacteroidales_noname	32	15807	202.442	0.333333
G001	G061	g__Bacteroidales_noname	88	15807	556.715	0.916667
G086	G061	g__Bacteroidales_noname	96	15807	607.326	1
G089	G061	g__Bacteroidales_noname	118	15807	746.505	1.22917
G079	G061	g__Bacteroidales_noname	101	15807	638.957	1.05208
G080	G061	g__Bacteroidales_noname	119	15807	752.831	1.23958
G031	G061	g__Bacteroidales_noname	96	15807	607.326	1
G005	G061	g__Bacteroidales_noname	94	15807	594.673	0.979167
G028	G061	g__Bacteroidales_noname	91	15807	575.694	0.947917
G024	G061	g__Bacteroidales_noname	117	15807	740.178	1.21875
G025	G061	g__Bacteroidales_noname	99	15807	626.305	1.03125
G093	G061	g__Bacteroidales_noname	96	15807	607.326	1
G095	G061	g__Bacteroidales_noname	120	15807	759.157	1.25
G017	G061	g__Bacteroidales_noname	104	15807	657.936	1.08333
G053	G061	g__Bacteroidales_noname	99	15807	626.305	1.03125
G037	G061	g__Bacteroidales_noname	114	15807	721.199	1.1875
G038	G061	g__Bacteroidales_noname	99	15807	626.305	1.03125
G006	G061	g__Bacteroidales_noname	104	15807	657.936	1.08333
G041	G061	g__Bacteroidales_noname	115	15807	727.526	1.19792
G040	G061	g__Bacteroidales_noname	115	15807	727.526	1.19792
G060	G061	g__Bacteroidales_noname	105	15807	664.263	1.09375
G047	G043	g__Bacteroidales_noname	62	15807	392.231	0.645833
G020	G043	g__Bacteroidales_noname	67	15807	423.863	0.697917
G033	G043	g__Bacteroidales_noname	53	15807	335.294	0.552083
G094	G043	g__Bacteroidales_noname	87	15807	550.389	0.90625
G044	G043	g__Bacteroidales_noname	97	15807	613.652	1.01042
G062	G043	g__Bacteroidales_noname	93	15807	588.347	0.96875
G067	G043	g__Bacteroidales_noname	6	15807	37.9579	0.0625
G066	G043	g__Bacteroidales_noname	20	15807	126.526	0.208333
G065	G043	g__Bacteroidales_noname	108	15807	683.242	1.125
G056	G043	g__Bacteroidales_noname	55	15807	347.947	0.572917
G034	G043	g__Bacteroidales_noname	111	15807	702.221	1.15625
G049	G043	g__Bacteroidales_noname	87	15807	550.389	0.90625
G052	G043	g__Bacteroidales_noname	92	15807	582.021	0.958333
G035	G043	g__Bacteroidales_noname	95	15807	601	0.989583
G069	G043	g__Bacteroidales_noname	91	15807	575.694	0.947917
G036	G043	g__Bacteroidales_noname	58	15807	366.926	0.604167
G087	G043	g__Bacteroidales_noname	100	15807	632.631	1.04167
G013	G043	g__Bacteroidales_noname	47	15807	297.337	0.489583
G008	G043	g__Bacteroidales_noname	96	15807	607.326	1
G012	G043	g__Bacteroidales_noname	97	15807	613.652	1.01042
G011	G043	g__Bacteroidales_noname	87	15807	550.389	0.90625
G001	G043	g__Bacteroidales_noname	33	15807	208.768	0.34375
G086	G043	g__Bacteroidales_noname	49	15807	309.989	0.510417
G089	G043	g__Bacteroidales_noname	89	15807	563.042	0.927083
G079	G043	g__Bacteroidales_noname	60	15807	379.579	0.625
G080	G043	g__Bacteroidales_noname	90	15807	569.368	0.9375
G031	G043	g__Bacteroidales_noname	95	15807	601	0.989583
G005	G043	g__Bacteroidales_noname	63	15807	398.558	0.65625
G028	G043	g__Bacteroidales_noname	106	15807	670.589	1.10417
G024	G043	g__Bacteroidales_noname	88	15807	556.715	0.916667
G025	G043	g__Bacteroidales_noname	62	15807	392.231	0.645833
G093	G043	g__Bacteroidales_noname	81	15807	512.431	0.84375
G095	G043	g__Bacteroidales_noname	93	15807	588.347	0.96875
G017	G043	g__Bacteroidales_noname	77	15807	487.126	0.802083
G053	G043	g__Bacteroidales_noname	44	15807	278.358	0.458333
G037	G043	g__Bacteroidales_noname	93	15807	588.347	0.96875
G038	G043	g__Bacteroidales_noname	18	15807	113.874	0.1875
G006	G043	g__Bacteroidales_noname	59	15807	373.252	0.614583
G041	G043	g__Bacteroidales_noname	94	15807	594.673	0.979167
G040	G043	g__Bacteroidales_noname	94	15807	594.673	0.979167
G060	G043	g__Bacteroidales_noname	44	15807	278.358	0.458333
G061	G043	g__Bacteroidales_noname	91	15807	575.694	0.947917
G047	G026	g__Bacteroidales_noname	96	15807	607.326	1
G020	G026	g__Bacteroidales_noname	97	15807	613.652	1.01042
G033	G026	g__Bacteroidales_noname	89	15807	563.042	0.927083
G094	G026	g__Bacteroidales_noname	73	15807	461.821	0.760417
G044	G026	g__Bacteroidales_noname	127	15807	803.442	1.32292
G062	G026	g__Bacteroidales_noname	81	15807	512.431	0.84375
G067	G026	g__Bacteroidales_noname	88	15807	556.715	0.916667
G066	G026	g__Bacteroidales_noname	82	15807	518.758	0.854167
G065	G026	g__Bacteroidales_noname	106	15807	670.589	1.10417
G056	G026	g__Bacteroidales_noname	101	15807	638.957	1.05208
G034	G026	g__Bacteroidales_noname	125	15807	790.789	1.30208
G049	G026	g__Bacteroidales_noname	71	15807	449.168	0.739583
G052	G026	g__Bacteroidales_noname	104	15807	657.936	1.08333
G035	G026	g__Bacteroidales_noname	111	15807	702.221	1.15625
G069	G026	g__Bacteroidales_noname	93	15807	588.347	0.96875
G036	G026	g__Bacteroidales_noname	106	15807	670.589	1.10417
G087	G026	g__Bacteroidales_noname	122	15807	771.81	1.27083
G013	G026	g__Bacteroidales_noname	105	15807	664.263	1.09375
G008	G026	g__Bacteroidales_noname	116	15807	733.852	1.20833
G012	G026	g__Bacteroidales_noname	123	15807	778.136	1.28125
G011	G026	g__Bacteroidales_noname	71	15807	449.168	0.739583
G001	G026	g__Bacteroidales_noname	83	15807	525.084	0.864583
G086	G026	g__Bacteroidales_noname	99	15807	626.305	1.03125
G089	G026	g__Bacteroidales_noname	115	15807	727.526	1.19792
G079	G026	g__Bacteroidales_noname	98	15807	619.978	1.02083
G080	G026	g__Bacteroidales_noname	116	15807	733.852	1.20833
G031	G026	g__Bacteroidales_noname	81	15807	512.431	0.84375
G005	G026	g__Bacteroidales_noname	95	15807	601	0.989583
G028	G026	g__Bacteroidales_noname	94	15807	594.673	0.979167
G024	G026	g__Bacteroidales_noname	116	15807	733.852	1.20833
G025	G026	g__Bacteroidales_noname	96	15807	607.326	1
G093	G026	g__Bacteroidales_noname	101	15807	638.957	1.05208
G095	G026	g__Bacteroidales_noname	117	15807	740.178	1.21875
G017	G026	g__Bacteroidales_noname	107	15807	676.915	1.11458
G053	G026	g__Bacteroidales_noname	104	15807	657.936	1.08333
G037	G026	g__Bacteroidales_noname	113	15807	714.873	1.17708
G038	G026	g__Bacteroidales_noname	86	15807	544.063	0.895833
G006	G026	g__Bacteroidales_noname	101	15807	638.957	1.05208
G041	G026	g__Bacteroidales_noname	114	15807	721.199	1.1875
G040	G026	g__Bacteroidales_noname	114	15807	721.199	1.1875
G060	G026	g__Bacteroidales_noname	98	15807	619.978	1.02083
G061	G026	g__Bacteroidales_noname	69	15807	436.515	0.71875
G043	G026	g__Bacteroidales_noname	82	15807	518.758	0.854167
G047	G042	g__Bacteroidales_noname	64	15807	404.884	0.666667
G020	G042	g__Bacteroidales_noname	69	15807	436.515	0.71875
G033	G042	g__Bacteroidales_noname	55	15807	347.947	0.572917
G094	G042	g__Bacteroidales_noname	87	15807	550.389	0.90625
G044	G042	g__Bacteroidales_noname	95	15807	601	0.989583
G062	G042	g__Bacteroidales_noname	93	15807	588.347	0.96875
G067	G042	g__Bacteroidales_noname	8	15807	50.6105	0.0833333
G066	G042	g__Bacteroidales_noname	22	15807	139.179	0.229167
G065	G042	g__Bacteroidales_noname	110	15807	695.894	1.14583
G056	G042	g__Bacteroidales_noname	57	15807	360.6	0.59375
G034	G042	g__Bacteroidales_noname	113	15807	714.873	1.17708
G049	G042	g__Bacteroidales_noname	87	15807	550.389	0.90625
G052	G042	g__Bacteroidales_noname	92	15807	582.021	0.958333
G035	G042	g__Bacteroidales_noname	95	15807	601	0.989583
G069	G042	g__Bacteroidales_noname	91	15807	575.694	0.947917
G036	G042	g__Bacteroidales_noname	60	15807	379.579	0.625
G087	G042	g__Bacteroidales_noname	98	15807	619.978	1.02083
G013	G042	g__Bacteroidales_noname	49	15807	309.989	0.510417
G008	G042	g__Bacteroidales_noname	96	15807	607.326	1
G012	G042	g__Bacteroidales_noname	99	15807	626.305	1.03125
G011	G042	g__Bacteroidales_noname	87	15807	550.389	0.90625
G001	G042	g__Bacteroidales_noname	35	15807	221.421	0.364583
G086	G042	g__Bacteroidales_noname	51	15807	322.642	0.53125
G089	G042	g__Bacteroidales_noname	91	15807	575.694	0.947917
G079	G042	g__Bacteroidales_noname	62	15807	392.231	0.645833
G080	G042	g__Bacteroidales_noname	92	15807	582.021	0.958333
G031	G042	g__Bacteroidales_noname	93	15807	588.347	0.96875
G005	G042	g__Bacteroidales_noname	63	15807	398.558	0.65625
G028	G042	g__Bacteroidales_noname	106	15807	670.589	1.10417
G024	G042	g__Bacteroidales_noname	90	15807	569.368	0.9375
G025	G042	g__Bacteroidales_noname	64	15807	404.884	0.666667
G093	G042	g__Bacteroidales_noname	83	15807	525.084	0.864583
G095	G042	g__Bacteroidales_noname	93	15807	588.347	0.96875
G017	G042	g__Bacteroidales_noname	79	15807	499.779	0.822917
G053	G042	g__Bacteroidales_noname	46	15807	291.01	0.479167
G037	G042	g__Bacteroidales_noname	95	15807	601	0.989583
G038	G042	g__Bacteroidales_noname	20	15807	126.526	0.208333
G006	G042	g__Bacteroidales_noname	61	15807	385.905	0.635417
G041	G042	g__Bacteroidales_noname	96	15807	607.326	1
G040	G042	g__Bacteroidales_noname	96	15807	607.326	1
G060	G042	g__Bacteroidales_noname	46	15807	291.01	0.479167
G061	G042	g__Bacteroidales_noname	91	15807	575.694	0.947917
G043	G042	g__Bacteroidales_noname	2	15807	12.6526	0.0208333
G026	G042	g__Bacteroidales_noname	82	15807	518.758	0.854167
G047	G057	g__Bacteroidales_noname	63	15807	398.558	0.65625
G020	G057	g__Bacteroidales_noname	62	15807	392.231	0.645833
G033	G057	g__Bacteroidales_noname	6	15807	37.9579	0.0625
G094	G057	g__Bacteroidales_noname	92	15807	582.021	0.958333
G044	G057	g__Bacteroidales_noname	86	15807	544.063	0.895833
G062	G057	g__Bacteroidales_noname	92	15807	582.021	0.958333
G067	G057	g__Bacteroidales_noname	57	15807	360.6	0.59375
G066	G057	g__Bacteroidales_noname	31	15807	196.116	0.322917
G065	G057	g__Bacteroidales_noname	105	15807	664.263	1.09375
G056	G057	g__Bacteroidales_noname	28	15807	177.137	0.291667
G034	G057	g__Bacteroidales_noname	107	15807	676.915	1.11458
G049	G057	g__Bacteroidales_noname	94	15807	594.673	0.979167
G052	G057	g__Bacteroidales_noname	77	15807	487.126	0.802083
G035	G057	g__Bacteroidales_noname	102	15807	645.284	1.0625
G069	G057	g__Bacteroidales_noname	96	15807	607.326	1
G036	G057	g__Bacteroidales_noname	33	15807	208.768	0.34375
G087	G057	g__Bacteroidales_noname	97	15807	613.652	1.01042
G013	G057	g__Bacteroidales_noname	20	15807	126.526	0.208333
G008	G057	g__Bacteroidales_noname	89	15807	563.042	0.927083
G012	G057	g__Bacteroidales_noname	98	15807	619.978	1.02083
G011	G057	g__Bacteroidales_noname	94	15807	594.673	0.979167
G001	G057	g__Bacteroidales_noname	42	15807	265.705	0.4375
G086	G057	g__Bacteroidales_noname	22	15807	139.179	0.229167
G089	G057	g__Bacteroidales_noname	96	15807	607.326	1
G079	G057	g__Bacteroidales_noname	61	15807	385.905	0.635417
G080	G057	g__Bacteroidales_noname	95	15807	601	0.989583
G031	G057	g__Bacteroidales_noname	94	15807	594.673	0.979167
G005	G057	g__Bacteroidales_noname	12	15807	75.9157	0.125
G028	G057	g__Bacteroidales_noname	107	15807	676.915	1.11458
G024	G057	g__Bacteroidales_noname	95	15807	601	0.989583
G025	G057	g__Bacteroidales_noname	63	15807	398.558	0.65625
G093	G057	g__Bacteroidales_noname	60	15807	379.579	0.625
G095	G057	g__Bacteroidales_noname	96	15807	607.326	1
G017	G057	g__Bacteroidales_noname	54	15807	341.621	0.5625
G053	G057	g__Bacteroidales_noname	19	15807	120.2	0.197917
G037	G057	g__Bacteroidales_noname	98	15807	619.978	1.02083
G038	G057	g__Bacteroidales_noname	35	15807	221.421	0.364583
G006	G057	g__Bacteroidales_noname	64	15807	404.884	0.666667
G041	G057	g__Bacteroidales_noname	99	15807	626.305	1.03125
G040	G057	g__Bacteroidales_noname	99	15807	626.305	1.03125
G060	G057	g__Bacteroidales_noname	21	15807	132.853	0.21875
G061	G057	g__Bacteroidales_noname	96	15807	607.326	1
G043	G057	g__Bacteroidales_noname	51	15807	322.642	0.53125
G026	G057	g__Bacteroidales_noname	95	15807	601	0.989583
G042	G057	g__Bacteroidales_noname	53	15807	335.294	0.552083
G047	G064	g__Bacteroidales_noname	94	15807	594.673	0.979167
G020	G064	g__Bacteroidales_noname	89	15807	563.042	0.927083
G033	G064	g__Bacteroidales_noname	83	15807	525.084	0.864583
G094	G064	g__Bacteroidales_noname	117	15807	740.178	1.21875
G044	G064	g__Bacteroidales_noname	109	15807	689.568	1.13542
G062	G064	g__Bacteroidales_noname	125	15807	790.789	1.30208
G067	G064	g__Bacteroidales_noname	104	15807	657.936	1.08333
G066	G064	g__Bacteroidales_noname	98	15807	619.978	1.02083
G065	G064	g__Bacteroidales_noname	124	15807	784.463	1.29167
G056	G064	g__Bacteroidales_noname	81	15807	512.431	0.84375
G034	G064	g__Bacteroidales_noname	131	15807	828.747	1.36458
G049	G064	g__Bacteroidales_noname	117	15807	740.178	1.21875
G052	G064	g__Bacteroidales_noname	20	15807	126.526	0.208333
G035	G064	g__Bacteroidales_noname	113	15807	714.873	1.17708
G069	G064	g__Bacteroidales_noname	121	15807	765.484	1.26042
G036	G064	g__Bacteroidales_noname	86	15807	544.063	0.895833
G087	G064	g__Bacteroidales_noname	122	15807	771.81	1.27083
G013	G064	g__Bacteroidales_noname	95	15807	601	0.989583
G008	G064	g__Bacteroidales_noname	134	15807	847.726	1.39583
G012	G064	g__Bacteroidales_noname	115	15807	727.526	1.19792
G011	G064	g__Bacteroidales_noname	117	15807	740.178	1.21875
G001	G064	g__Bacteroidales_noname	105	15807	664.263	1.09375
G086	G064	g__Bacteroidales_noname	93	15807	588.347	0.96875
G089	G064	g__Bacteroidales_noname	107	15807	676.915	1.11458
G079	G064	g__Bacteroidales_noname	92	15807	582.021	0.958333
G080	G064	g__Bacteroidales_noname	110	15807	695.894	1.14583
G031	G064	g__Bacteroidales_noname	127	15807	803.442	1.32292
G005	G064	g__Bacteroidales_noname	93	15807	588.347	0.96875
G028	G064	g__Bacteroidales_noname	114	15807	721.199	1.1875
G024	G064	g__Bacteroidales_noname	108	15807	683.242	1.125
G025	G064	g__Bacteroidales_noname	94	15807	594.673	0.979167
G093	G064	g__Bacteroidales_noname	101	15807	638.957	1.05208
G095	G064	g__Bacteroidales_noname	117	15807	740.178	1.21875
G017	G064	g__Bacteroidales_noname	87	15807	550.389	0.90625
G053	G064	g__Bacteroidales_noname	94	15807	594.673	0.979167
G037	G064	g__Bacteroidales_noname	125	15807	790.789	1.30208
G038	G064	g__Bacteroidales_noname	98	15807	619.978	1.02083
G006	G064	g__Bacteroidales_noname	97	15807	613.652	1.01042
G041	G064	g__Bacteroidales_noname	126	15807	797.115	1.3125
G040	G064	g__Bacteroidales_noname	126	15807	797.115	1.3125
G060	G064	g__Bacteroidales_noname	84	15807	531.41	0.875
G061	G064	g__Bacteroidales_noname	121	15807	765.484	1.26042
G043	G064	g__Bacteroidales_noname	98	15807	619.978	1.02083
G026	G064	g__Bacteroidales_noname	118	15807	746.505	1.22917
G042	G064	g__Bacteroidales_noname	96	15807	607.326	1
G057	G064	g__Bacteroidales_noname	83	15807	525.084	0.864583
G047	G016	g__Bacteroidales_noname	97	15807	613.652	1.01042
G020	G016	g__Bacteroidales_noname	100	15807	632.631	1.04167
G033	G016	g__Bacteroidales_noname	102	15807	645.284	1.0625
G094	G016	g__Bacteroidales_noname	116	15807	733.852	1.20833
G044	G016	g__Bacteroidales_noname	84	15807	531.41	0.875
G062	G016	g__Bacteroidales_noname	128	15807	809.768	1.33333
G067	G016	g__Bacteroidales_noname	103	15807	651.61	1.07292
G066	G016	g__Bacteroidales_noname	99	15807	626.305	1.03125
G065	G016	g__Bacteroidales_noname	115	15807	727.526	1.19792
G056	G016	g__Bacteroidales_noname	108	15807	683.242	1.125
G034	G016	g__Bacteroidales_noname	120	15807	759.157	1.25
G049	G016	g__Bacteroidales_noname	118	15807	746.505	1.22917
G052	G016	g__Bacteroidales_noname	99	15807	626.305	1.03125
G035	G016	g__Bacteroidales_noname	2	15807	12.6526	0.0208333
G069	G016	g__Bacteroidales_noname	110	15807	695.894	1.14583
G036	G016	g__Bacteroidales_noname	113	15807	714.873	1.17708
G087	G016	g__Bacteroidales_noname	67	15807	423.863	0.697917
G013	G016	g__Bacteroidales_noname	104	15807	657.936	1.08333
G008	G016	g__Bacteroidales_noname	133	15807	841.399	1.38542
G012	G016	g__Bacteroidales_noname	124	15807	784.463	1.29167
G011	G016	g__Bacteroidales_noname	118	15807	746.505	1.22917
G001	G016	g__Bacteroidales_noname	104	15807	657.936	1.08333
G086	G016	g__Bacteroidales_noname	110	15807	695.894	1.14583
G089	G016	g__Bacteroidales_noname	10	15807	63.2631	0.104167
G079	G016	g__Bacteroidales_noname	95	15807	601	0.989583
G080	G016	g__Bacteroidales_noname	11	15807	69.5894	0.114583
G031	G016	g__Bacteroidales_noname	124	15807	784.463	1.29167
G005	G016	g__Bacteroidales_noname	102	15807	645.284	1.0625
G028	G016	g__Bacteroidales_noname	123	15807	778.136	1.28125
G024	G016	g__Bacteroidales_noname	9	15807	56.9368	0.09375
G025	G016	g__Bacteroidales_noname	97	15807	613.652	1.01042
G093	G016	g__Bacteroidales_noname	112	15807	708.547	1.16667
G095	G016	g__Bacteroidales_noname	110	15807	695.894	1.14583
G017	G016	g__Bacteroidales_noname	110	15807	695.894	1.14583
G053	G016	g__Bacteroidales_noname	105	15807	664.263	1.09375
G037	G016	g__Bacteroidales_noname	130	15807	822.42	1.35417
G038	G016	g__Bacteroidales_noname	101	15807	638.957	1.05208
G006	G016	g__Bacteroidales_noname	96	15807	607.326	1
G041	G016	g__Bacteroidales_noname	131	15807	828.747	1.36458
G040	G016	g__Bacteroidales_noname	131	15807	828.747	1.36458
G060	G016	g__Bacteroidales_noname	93	15807	588.347	0.96875
G061	G016	g__Bacteroidales_noname	112	15807	708.547	1.16667
G043	G016	g__Bacteroidales_noname	97	15807	613.652	1.01042
G026	G016	g__Bacteroidales_noname	113	15807	714.873	1.17708
G042	G016	g__Bacteroidales_noname	95	15807	601	0.989583
G057	G016	g__Bacteroidales_noname	104	15807	657.936	1.08333
G064	G016	g__Bacteroidales_noname	113	15807	714.873	1.17708
G047	G102	g__Bacteroidales_noname	36	15807	227.747	0.375
G020	G102	g__Bacteroidales_noname	19	15807	120.2	0.197917
G033	G102	g__Bacteroidales_noname	57	15807	360.6	0.59375
G094	G102	g__Bacteroidales_noname	85	15807	537.736	0.885417
G044	G102	g__Bacteroidales_noname	97	15807	613.652	1.01042
G062	G102	g__Bacteroidales_noname	105	15807	664.263	1.09375
G067	G102	g__Bacteroidales_noname	58	15807	366.926	0.604167
G066	G102	g__Bacteroidales_noname	50	15807	316.316	0.520833
G065	G102	g__Bacteroidales_noname	98	15807	619.978	1.02083
G056	G102	g__Bacteroidales_noname	59	15807	373.252	0.614583
G034	G102	g__Bacteroidales_noname	106	15807	670.589	1.10417
G049	G102	g__Bacteroidales_noname	91	15807	575.694	0.947917
G052	G102	g__Bacteroidales_noname	80	15807	506.105	0.833333
G035	G102	g__Bacteroidales_noname	81	15807	512.431	0.84375
G069	G102	g__Bacteroidales_noname	99	15807	626.305	1.03125
G036	G102	g__Bacteroidales_noname	64	15807	404.884	0.666667
G087	G102	g__Bacteroidales_noname	86	15807	544.063	0.895833
G013	G102	g__Bacteroidales_noname	55	15807	347.947	0.572917
G008	G102	g__Bacteroidales_noname	100	15807	632.631	1.04167
G012	G102	g__Bacteroidales_noname	89	15807	563.042	0.927083
G011	G102	g__Bacteroidales_noname	91	15807	575.694	0.947917
G001	G102	g__Bacteroidales_noname	61	15807	385.905	0.635417
G086	G102	g__Bacteroidales_noname	57	15807	360.6	0.59375
G089	G102	g__Bacteroidales_noname	75	15807	474.473	0.78125
G079	G102	g__Bacteroidales_noname	34	15807	215.095	0.354167
G080	G102	g__Bacteroidales_noname	74	15807	468.147	0.770833
G031	G102	g__Bacteroidales_noname	107	15807	676.915	1.11458
G005	G102	g__Bacteroidales_noname	67	15807	423.863	0.697917
G028	G102	g__Bacteroidales_noname	102	15807	645.284	1.0625
G024	G102	g__Bacteroidales_noname	74	15807	468.147	0.770833
G025	G102	g__Bacteroidales_noname	36	15807	227.747	0.375
G093	G102	g__Bacteroidales_noname	66	15807	417.537	0.6875
G095	G102	g__Bacteroidales_noname	88	15807	556.715	0.916667
G017	G102	g__Bacteroidales_noname	58	15807	366.926	0.604167
G053	G102	g__Bacteroidales_noname	52	15807	328.968	0.541667
G037	G102	g__Bacteroidales_noname	95	15807	601	0.989583
G038	G102	g__Bacteroidales_noname	52	15807	328.968	0.541667
G006	G102	g__Bacteroidales_noname	37	15807	234.074	0.385417
G041	G102	g__Bacteroidales_noname	96	15807	607.326	1
G040	G102	g__Bacteroidales_noname	96	15807	607.326	1
G060	G102	g__Bacteroidales_noname	52	15807	328.968	0.541667
G061	G102	g__Bacteroidales_noname	93	15807	588.347	0.96875
G043	G102	g__Bacteroidales_noname	52	15807	328.968	0.541667
G026	G102	g__Bacteroidales_noname	98	15807	619.978	1.02083
G042	G102	g__Bacteroidales_noname	54	15807	341.621	0.5625
G057	G102	g__Bacteroidales_noname	55	15807	347.947	0.572917
G064	G102	g__Bacteroidales_noname	86	15807	544.063	0.895833
G016	G102	g__Bacteroidales_noname	83	15807	525.084	0.864583
G047	G027	g__Bacteroidales_noname	88	15807	556.715	0.916667
G020	G027	g__Bacteroidales_noname	83	15807	525.084	0.864583
G033	G027	g__Bacteroidales_noname	77	15807	487.126	0.802083
G094	G027	g__Bacteroidales_noname	113	15807	714.873	1.17708
G044	G027	g__Bacteroidales_noname	109	15807	689.568	1.13542
G062	G027	g__Bacteroidales_noname	117	15807	740.178	1.21875
G067	G027	g__Bacteroidales_noname	98	15807	619.978	1.02083
G066	G027	g__Bacteroidales_noname	92	15807	582.021	0.958333
G065	G027	g__Bacteroidales_noname	118	15807	746.505	1.22917
G056	G027	g__Bacteroidales_noname	75	15807	474.473	0.78125
G034	G027	g__Bacteroidales_noname	123	15807	778.136	1.28125
G049	G027	g__Bacteroidales_noname	113	15807	714.873	1.17708
G052	G027	g__Bacteroidales_noname	2	15807	12.6526	0.0208333
G035	G027	g__Bacteroidales_noname	95	15807	601	0.989583
G069	G027	g__Bacteroidales_noname	115	15807	727.526	1.19792
G036	G027	g__Bacteroidales_noname	80	15807	506.105	0.833333
G087	G027	g__Bacteroidales_noname	118	15807	746.505	1.22917
G013	G027	g__Bacteroidales_noname	89	15807	563.042	0.927083
G008	G027	g__Bacteroidales_noname	126	15807	797.115	1.3125
G012	G027	g__Bacteroidales_noname	109	15807	689.568	1.13542
G011	G027	g__Bacteroidales_noname	113	15807	714.873	1.17708
G001	G027	g__Bacteroidales_noname	99	15807	626.305	1.03125
G086	G027	g__Bacteroidales_noname	87	15807	550.389	0.90625
G089	G027	g__Bacteroidales_noname	101	15807	638.957	1.05208
G079	G027	g__Bacteroidales_noname	86	15807	544.063	0.895833
G080	G027	g__Bacteroidales_noname	104	15807	657.936	1.08333
G031	G027	g__Bacteroidales_noname	117	15807	740.178	1.21875
G005	G027	g__Bacteroidales_noname	71	15807	449.168	0.739583
G028	G027	g__Bacteroidales_noname	106	15807	670.589	1.10417
G024	G027	g__Bacteroidales_noname	102	15807	645.284	1.0625
G025	G027	g__Bacteroidales_noname	88	15807	556.715	0.916667
G093	G027	g__Bacteroidales_noname	95	15807	601	0.989583
G095	G027	g__Bacteroidales_noname	105	15807	664.263	1.09375
G017	G027	g__Bacteroidales_noname	81	15807	512.431	0.84375
G053	G027	g__Bacteroidales_noname	88	15807	556.715	0.916667
G037	G027	g__Bacteroidales_noname	115	15807	727.526	1.19792
G038	G027	g__Bacteroidales_noname	92	15807	582.021	0.958333
G006	G027	g__Bacteroidales_noname	91	15807	575.694	0.947917
G041	G027	g__Bacteroidales_noname	116	15807	733.852	1.20833
G040	G027	g__Bacteroidales_noname	116	15807	733.852	1.20833
G060	G027	g__Bacteroidales_noname	78	15807	493.452	0.8125
G061	G027	g__Bacteroidales_noname	103	15807	651.61	1.07292
G043	G027	g__Bacteroidales_noname	92	15807	582.021	0.958333
G026	G027	g__Bacteroidales_noname	102	15807	645.284	1.0625
G042	G027	g__Bacteroidales_noname	92	15807	582.021	0.958333
G057	G027	g__Bacteroidales_noname	77	15807	487.126	0.802083
G064	G027	g__Bacteroidales_noname	22	15807	139.179	0.229167
G016	G027	g__Bacteroidales_noname	97	15807	613.652	1.01042
G102	G027	g__Bacteroidales_noname	80	15807	506.105	0.833333
G047	G088	g__Bacteroidales_noname	94	15807	594.673	0.979167
G020	G088	g__Bacteroidales_noname	98	15807	619.978	1.02083
G033	G088	g__Bacteroidales_noname	87	15807	550.389	0.90625
G094	G088	g__Bacteroidales_noname	23	15807	145.505	0.239583
G044	G088	g__Bacteroidales_noname	101	15807	638.957	1.05208
G062	G088	g__Bacteroidales_noname	95	15807	601	0.989583
G067	G088	g__Bacteroidales_noname	92	15807	582.021	0.958333
G066	G088	g__Bacteroidales_noname	88	15807	556.715	0.916667
G065	G088	g__Bacteroidales_noname	92	15807	582.021	0.958333
G056	G088	g__Bacteroidales_noname	93	15807	588.347	0.96875
G034	G088	g__Bacteroidales_noname	131	15807	828.747	1.36458
G049	G088	g__Bacteroidales_noname	23	15807	145.505	0.239583
G052	G088	g__Bacteroidales_noname	110	15807	695.894	1.14583
G035	G088	g__Bacteroidales_noname	117	15807	740.178	1.21875
G069	G088	g__Bacteroidales_noname	93	15807	588.347	0.96875
G036	G088	g__Bacteroidales_noname	98	15807	619.978	1.02083
G087	G088	g__Bacteroidales_noname	110	15807	695.894	1.14583
G013	G088	g__Bacteroidales_noname	91	15807	575.694	0.947917
G008	G088	g__Bacteroidales_noname	112	15807	708.547	1.16667
G012	G088	g__Bacteroidales_noname	121	15807	765.484	1.26042
G011	G088	g__Bacteroidales_noname	23	15807	145.505	0.239583
G001	G088	g__Bacteroidales_noname	83	15807	525.084	0.864583
G086	G088	g__Bacteroidales_noname	91	15807	575.694	0.947917
G089	G088	g__Bacteroidales_noname	113	15807	714.873	1.17708
G079	G088	g__Bacteroidales_noname	96	15807	607.326	1
G080	G088	g__Bacteroidales_noname	114	15807	721.199	1.1875
G031	G088	g__Bacteroidales_noname	97	15807	613.652	1.01042
G005	G088	g__Bacteroidales_noname	101	15807	638.957	1.05208
G028	G088	g__Bacteroidales_noname	90	15807	569.368	0.9375
G024	G088	g__Bacteroidales_noname	112	15807	708.547	1.16667
G025	G088	g__Bacteroidales_noname	94	15807	594.673	0.979167
G093	G088	g__Bacteroidales_noname	91	15807	575.694	0.947917
[truncated: 63,739 more rows]

[truncated: 9 more sheets: Table_S10, Table_S11, Table_S12, Table_S13, Table_S14, Table_S15, Table_S16, Table_S17, Table_S18]
